# Supplementary material for: Identification of pharmacogenetic variants from large scale next generation sequencing data in the Saudi population
Source: PLoS One. 2022 Jan 28;17(1):e0263137. doi: 10.1371/journal.pone.0263137 (PMC8797234; doi:10.1371/journal.pone.0263137)
Supplement: S1 Table — (XLSX) [file pone.0263137.s001.xlsx]

## Sheet: Sheet1
Gene	Allele	Defining variants	Variant type	Homozygote Count SA	Heterozygote Count SA	Total Allele Count	Number of screenee	MAF Saudi	Allele Frequency, AFR	Allele Frequency, AMR	Allele Frequency, ASJ	Allele Frequency, EAS	Allele Frequency, FIN	Allele Frequency, NFE	Allele Frequency, SAS	Allele Frequency, Jordan	Allele Frequency, Qatari	GME_ALL	Allele Frequency, Iranome	SA/Jordan p-value	SA/Qatari p-value	SA/GME p-value	SA/Iranome p-value
CYP2C9	*1	None							0.786	0.892	0.779	0.963	0.816	0.798	0.816	NA	NA	NA	NA	NA	NA	NA	NA
	*2	rs1799853	Missense (R144C)	273	2635	3181	23778	0.133779	0.024	0.066	0.136	<0.1	0.113229	0.127	0.046	0.13	0.125498	0.101	NA	0.85976	0.484789	5.65e-06	NA
	*3	rs1057910	Missense (I359L)	78	1108	1264	23778	0.0531584	0.013	0.036	0.085	0.034	0.0628364	0.068	0.113	NA	0.0113636	0.069	0.1	NA	1.04e-11	0.00265772	5.16e-07
	*4	rs56165452	Missense (I359T)	0	0	0	23778	0	<0.1	0	0	0	0	<0.1	0	NA	NA	NA	NA	NA	NA	NA	NA
	*5	rs28371686	Missense (D360E)	3	51	57	23778	0.00239717	0.013	<0.1	0	0	0	<0.1	0	NA	NA	0.002014	NA	NA	NA	0.893713	NA
	*6	rs9332131	Frameshift	1	23	25	23778	0.00105139	0.01	<0.1	0	0	0	0	0	NA	NA	0.001518	NA	NA	NA	0.766535	NA
	*7	rs67807361	Missense (L19I)	0	1	1	23778	4.20557e-05	0	0	0	0	0	<0.1	0.003	NA	NA	0.002016	NA	NA	NA	0.000892744	NA
	*8	rs7900194	Missense (R150H)	5	117	127	23778	0.00534107	0.056	0.002	0	<0.1	0	<0.1	<0.1	NA	NA	0.002668	NA	NA	NA	0.0906655	NA
	*9	rs2256871	Missense (H251R)	5	160	170	23778	0.00714947	0.075	0.002	0	<0.1	0	<0.1	<0.1	NA	NA	0.005051	NA	NA	NA	0.28863	NA
	*11	rs28371685	Missense (R335W)	6	128	140	23778	0.0058878	0.021	0.002	0	<0.1	0.00529195	0.003	0.002	NA	NA	0.010042	NA	NA	NA	0.0376965	NA
	*12	rs9332239	Missense (P489S)	0	2	2	23778	8.41114e-05	<0.1	<0.1	<0.1	0	0.00179372	0.003	<0.1	NA	NA	NA	NA	NA	NA	NA	NA
	*13	rs72558187	Missense (L90P)	0	0	0	23778	0	0	0	0	0.002	0	0	0	NA	NA	NA	NA	NA	NA	NA	NA
	*14	rs72558189	Missense (R125H)	0	11	11	23778	0.000462612	<0.1	<0.1	<0.1	<0.1	0	<0.1	0.02	NA	NA	0.003181	NA	NA	NA	0.00166418	NA
	*24	rs749060448	Missense (E354K)	0	3	3	23778	0.000126167	0	<0.1	0	0	0	0	0	NA	NA	NA	NA	NA	NA	NA	NA
	*32	rs868182778	Missense (V490F)	1	7	9	23778	0.000378501	0	<0.1	0	0	0	0	0	NA	NA	0.000504	NA	NA	NA	0.78351	NA
	*33	rs200183364	Missense (R132Q)	3	59	65	23778	0.00273362	<0.1	0	<0.1	0	0	<0.1	<0.1	NA	NA	0.00053	NA	NA	NA	0.0359773	NA
	*36	rs114071557	Start lost	0	7	7	23778	0.00029439	0.002	<0.1	0	<0.1	0	<0.1	<0.1	NA	NA	NA	NA	NA	NA	NA	NA
	*39	rs762239445	Missense(R124W)	0	2	2	23778	8.41114e-05	0	0	0	<0.1	0	<0.1	0	NA	NA	NA	NA	NA	NA	NA	NA
	*43	rs767576260	Missense (R124W)	1	3	5	23778	0.000210278	0	<0.1	0	<0.1	0	<0.1	<0.1	NA	NA	NA	NA	NA	NA	NA	NA
	*44	rs200965026	Missense (T130M))	0	1	1	23778	4.20557e-05	0	<0.1	0	<0.1	0	<0.1	0	NA	NA	NA	NA	NA	NA	NA	NA
	*45	rs199523631	Missense (R132W)	0	5	5	23778	0.000210278	<0.1	<0.1	0	<0.1	0.000807392	<0.1	<0.1	NA	NA	NA	NA	NA	NA	NA	NA
	*60	rs767284820	Missense (L467P)	0	3	3	23778	0.000126167	0	0	0	<0.1	0	<0.1	0	NA	NA	NA	NA	NA	NA	NA	NA
CYP2C19	*1	None							0.532	0.775	0.673	0.608	0.826	0.618	0.519	NA	NA	NA	NA	NA	NA	NA	NA
	*2	rs4244285	Splicing defect	196	1909	2301	23778	0.0967701	0.181	0.101	0.134	0.31	0.173574	0.147	0.34	0.09	0.116291	0.134	NA	0.668302	0.0577932	8.55e-08	NA
	*3	rs4986893	Stop-gain (W212X)	0	32	32	23778	0.00134578	<0.1	<0.1	0	0.067	8.9823e-05	<0.1	0.004	NA	0.00265957	0.001	0.01	NA	0.56125	0.894691	0.000198727
	*4A	rs28399504	Start lost	0	5	5	23778	0.000210278	<0.1	0.003	0	<0.1	0	0.003	<0.1	NA	NA	0.001511	NA	NA	NA	0.0475765	NA
	*4B	rs28399504, rs12248560	Start lost, Regulatory	0	0	0	23778	0	<0.1	<0.1	0.016	<0.1	<0.1	0	<0.1	NA	NA	NA	NA	NA	NA	NA	NA
	*5	rs56337013	Missense (R433W)	0	0	0	23778	0	0	0	0	0	0	0	<0.1	NA	NA	NA	NA	NA	NA	NA	NA
	*6	rs72552267	Missense (R132Q)	0	11	11	23778	0.000462612	0	<0.1	0	<0.1	0	<0.1	0	NA	NA	NA	NA	NA	NA	NA	NA
	*7	rs72558186	Splicing defect	0	0	0	23778	0	0	0	0	0	0	0	<0.1	NA	NA	NA	NA	NA	NA	NA	NA
	*8	rs41291556	Missense (W120R)	2	12	16	23778	0.000672891	<0.1	<0.1	<0.1	0	0.000538261	0.003	<0.1	NA	NA	0.001531	NA	NA	NA	0.360768	NA
	*9	rs17884712	Missense (R144H)	1	34	36	23778	0.001514	0.012	<0.1	<0.1	0	0	<0.1	<0.1	NA	NA	NA	NA	NA	NA	NA	NA
	*10	rs6413438	Missense (P227L)	0	0	0	23778	0	0.004	<0.1	0.001	<0.1	0	<0.1	0	NA	NA	NA	NA	NA	NA	NA	NA
	*12	rs55640102	Stop-lost (X491C)	0	3	3	23778	0.000126167	<0.1	0	0	0	0	0	0	NA	NA	NA	NA	NA	NA	NA	NA
	*13	rs17879685	Missense (R410C)	4	79	87	23778	0.00365884	0.016	0.001	0	0	0	<0.1	<0.1	NA	NA	0.002523	NA	NA	NA	0.47609	NA
	*15	rs17882687	Missense (I19L)	4	95	103	23778	0.00433174	0.02	<0.1	0.004	0	0	<0.1	<0.1	NA	NA	0.005035	NA	NA	NA	0.755737	NA
	*16	rs192154563	Missense (R442C)	1	0	2	23778	8.41114e-05	<0.1	0	0	0	0	<0.1	<0.1	NA	NA	NA	NA	NA	NA	NA	NA
	*17	rs12248560	Regulatory	133	732	998	3856	0.258817	0.235	0.12	0.172	0.015	<0.1	0.229	0.136	NA	0.210227	NA	0.25	NA	0.000625283	NA	0.609083
	*24	rs118203757	Missense (R335Q)	0	2	2	23778	8.41114e-05	<0.1	<0.1	0	<0.1	0	<0.1	<0.1	NA	NA	NA	NA	NA	NA	NA	NA
	*28	rs113934938	Missense (V374I)	0	3	3	23778	0.000126167	0	<0.1	0	0	0	<0.1	<0.1	NA	NA	NA	NA	NA	NA	NA	NA
	*30	rs145328984	Missense (R73C)	0	18	18	23778	0.000757002	0	0	0	0	0	<0.1	0	NA	NA	0.000504	NA	NA	NA	0.98544	NA
	*34	rs367543002,rs367543003	Missense (P3S, F4L)	0	2	2	23778	8.41114e-05	0	<0.1	0	0	0	0	0.008	NA	NA	0.002014	NA	NA	NA	0.00186784	NA
CYP3A5	*1	None		51	377	479	3856	0.124222	0.59	0.202	0.095	0.287	0.928	0.066	0.332	NA	NA	NA	NA	NA	NA	NA	NA
	*2	rs28365083	Missense (T398N)	0	0	0	23778	0	<0.1	<0.1	<0.1	0	0.001753	0.006	0	NA	NA	NA	NA	NA	NA	NA	NA
	*3	rs776746	Splicing defect	1385	487	3257	3856	0.844658	0.18	0.797	0.904	0.713	0.0702	0.928	0.668	NA	0.232955	NA	0.05	NA	0	NA	0
	*6	rs10264272	Splicing defect	34	495	563	23778	0.0236773	0.129	0.008	0	0	<0.1	<0.1	<0.1	NA	NA	0.026183	NA	NA	NA	0.506807	NA
	*7	rs41303343	Frameshift	3	101	107	23778	0.00449996	0.101	0.004	0	<0.1	0	<0.1	<0.1	NA	NA	0.003525	NA	NA	NA	0.605304	NA
	*8	rs55817950	Missense (R28C)	0	4	4	23778	0.000168223	0	0	0	<0.1	0	<0.1	0	NA	NA	NA	NA	NA	NA	NA	NA
CYP4F2	*1	None					23778	0	0.904	0.772	0.657	0.751	0.802	0.713	0.602	NA	NA	NA	NA	NA	NA	NA	NA
	*3	rs2108622	Missense (V433M)	2504	5546	10554	23778	0.443856	0.096	0.228	0.343	0.249	0.198287	0.287	0.398	NA	0.380682	0.398	0.29	NA	0.000111901	2.77e-05	6.21e-18
VKORC1	Wild-type	None					23778	0	0.44	0.153	0.171	0	0.61	0.237	<0.1	NA	NA	NA	NA	NA	NA	NA	NA
	1173C>T (*2)	rs9934438	Regulatory	607	855	2069	3856	0.536566	0.102	0.443	0.47	0.9	0.39	0.368	<0.1	0.47	0.448864	NA	0.35	0.00406578	1.09e-07	NA	1.38e-24
	3730G>A	rs7294	UTR	199	727	1125	3856	0.291753	0.455	0.4	0.321	0.1	<0.1	0.394	<0.1	0.34	0.346591	NA	0.44	0.0250619	0.000354463	NA	1.4e-17
	85G>T	rs104894539	Missense(V29L)	0	0	0	23778	0	<0.1	0	0	0	0	0	<0.1	NA	NA	NA	NA	NA	NA	NA	NA
	106G>T	rs61742245	Missense (D36Y)	29	438	496	23778	0.0208596	<0.1	0.002	0.038	0	<0.1	<0.1	<0.1	NA	NA	0.01365	NA	NA	NA	0.0171554	NA
	172A>G	rs104894541	Missense (R58G)	0	0	0	23778	0	0	0	0	0	0	<0.1	0	NA	NA	NA	NA	NA	NA	NA	NA
	196G>A	rs72547529	Missense (V66M)	0	5	5	23778	0.000210278	0.003	<0.1	0	0	0	0	<0.1	NA	NA	NA	NA	NA	NA	NA	NA
	292C>G	rs72547528	Missense (R98W)	0	0	0	23778	0	0	0	0	0	0	0	<0.1	NA	NA	NA	NA	NA	NA	NA	NA
	383T>G	rs104894542	Missense (L128R)	0	0	0	23778	0	<0.1	0	0	0	<0.1	0	0	NA	NA	NA	NA	NA	NA	NA	NA
DPYD	*1	None					23778	0	0.998	0.996	0.994	0.999	0.976	0.989	0.995	NA	NA	NA	NA	NA	NA	NA	NA
	2846A>T	rs67376798	Missense (D949V)	0	1	1	3856	0.000259336	<0.1	0.002	<0.1	<0.1	<0.1	0.005	<0.1	NA	NA	0.002014	NA	NA	NA	0.0135376	NA
	*2A	rs3918290	Splicing defect	0	18	18	23778	0.000757002	<0.1	0.001	0.005	0	0.0238159	0.006	0.005	NA	NA	NA	NA	NA	NA	NA	NA
	*8	rs1801266	Missense(R235W)	0	2	2	23778	8.41114e-05	0	0	0	<0.1	<0.1	<0.1	<0.1	NA	NA	NA	NA	NA	NA	NA	NA
	557A>G	rs115232898	Missense (Y186C)	0	20	20	23778	0.000841114	0.024	<0.1	0	<0.1	0	<0.1	<0.1	NA	NA	0.001007	NA	NA	NA	0.905354	NA
	2279C>T	rs112766203.1	Missense (T760I)	0	2	2	23778	8.41114e-05	0	0	0	0	0	0	0.005	NA	NA	NA	NA	NA	NA	NA	NA
	1475C>T	rs72549304	Missense (S492L)	0	1	1	23778	4.20557e-05	<0.1	0	0	0	0	0	<0.1	NA	NA	NA	NA	NA	NA	NA	NA
	868A>G	rs146356975	Missense (K290E)	0	2	2	23778	8.41114e-05	0.003	<0.1	0	0	0	0	0	NA	NA	NA	NA	NA	NA	NA	NA
	c.1236G>A (HapB3)	rs56038477	Synonymous (E412=)	1	14	4	23778	0.00475229	0.002	0.005	0.006	<0.1	0.012	0.021	0.017	NA	NA	0.007049	NA	NA	NA	3.06e-08	NA
TPMT	*1	None					23778	0	0.976	0.953	0.986	0.997	0.972	0.959	0.999	NA	NA	NA	NA	NA	NA	NA	NA
	*2	rs1800462	Missense (A80P)	0	1	1	23778	4.20557e-05	<0.1	0.003	0.002	0	<0.1	0.002	0	NA	NA	NA	NA	NA	NA	NA	NA
	*3A	rs1800460, rs1142345	Missense (A154T, Y240C)	4	52	60	23778	0.00252334	<0.1	0.043	0.012	0	0.0278475	0.038	<0.1	NA	NA	NA	NA	NA	NA	NA	NA
	*3B	rs1800460	Missense (A154T)	0	1	1	23778	4.20557e-05	<0.1	<0.1	<0.1	<0.1	<0.1	<0.1	<0.1	NA	NA	0.00856	NA	NA	NA	5.79e-16	NA
	*3C	rs1142345	Missense (Y240C)	4	93	101	23778	0.00424762	<0.1	<0.1	<0.1	<0.1	<0.1	<0.1	<0.1	0.01	NA	0.016129	NA	0.17186	NA	4.09e-09	NA
	*6	rs75543815	Missense (Y180F)	0	0	0	23778	0	0	<0.1	0	0.003	0	0	0	NA	NA		NA	NA	NA	NA	NA
	*8	rs56161402	Missense (R215H)	0	38	38	23778	0.00159812	0.024	0.001	0	0	0	<0.1	<0.1	NA	NA	0.003024	NA	NA	NA	0.237138	NA
	*12	rs200220210	Missense (S125L)	0	4	4	23778	0.000168223	<0.1	<0.1	0	<0.1	0	<0.1	0	NA	NA	0.000504	NA	NA	NA	0.786225	NA
	*24	rs6921269	Missense (Q179H)	0	15	15	23778	0.000630835	0.023	0.001	0	0	0	<0.1	0	NA	NA	0.001007	NA	NA	NA	0.821145	NA
	*25	rs377085266	Missense(C212R)	0	2	2	23778	8.41114e-05	0	0	0	0	0	0	0	NA	NA	NA	NA	NA	NA	NA	NA
	*34	rs111901354	Missense (R82W)	0	1	1	23778	4.20557e-05	0	0	0	0	0	<0.1	<0.1	NA	NA	NA	NA	NA	NA	NA	NA
NUDT15	*1	None							0.999	0.94	1	0.884	0.9775	0.995	0.934	NA	NA	NA	NA	NA	NA	NA	NA
	*3	rs116855232	Missense (R139C)	11	327	349	19922	0.0175183	0.001	0.06	0.004	0.105	0.0225047	0.003	0.066	NA	0.0124378	0.019	NA	NA	0.267265	0.672297	NA
	*5	rs186364861	Missense (V18I)	1	2	4	19922	0.000200783	0	0	<0.1	0.011	0	<0.1	<0.1	NA	NA	NA	NA	NA	NA	NA	NA
