# Supplementary material for: Identification of pharmacogenetic variants from large scale next generation sequencing data in the Saudi population
Source: PLoS One. 2022 Jan 28;17(1):e0263137. doi: 10.1371/journal.pone.0263137 (PMC8797234; doi:10.1371/journal.pone.0263137)
Supplement: S2 Table — (XLSX) [file pone.0263137.s002.xlsx]

## Sheet: Sheet1
Gene	Chromosome	Start Position	End Position	Reference	Observed	RSID	Annotation	Variant	Allele Count SA	Homozygote Count SA	Screenee SA	MAF SA	MAF_AFR	MAF_AMR	MAF_ASJ	MAF_EAS	MAF_FIN	MAF_NFE	MAF_SAS	KAVIAR	MAF Qatari	MAF GME	MAF (SA)/MAF_AFR	MAF (SA)/MAF_AMR	MAF (SA)/MAF_ASJ	MAF (SA)/MAF_EAS	MAF (SA)/MAF_FIN	MAF (SA)/MAF_NFE	MAF (SA)/MAF_SAS	MAF (SA)/KAVIAR	MAF (SA)/MAF_Qatari	MAF (SA)/MAF_GME	ADME_Final	SIFT_score	SIFT_pred	Polyphen2_HDIV_score	Polyphen2_HDIV_pred	MetaSVM_score	MetaSVM_pred	CADD_phred	(SA)/Qatari p-value	(SA)/GME p-value
CYP2C19	10	96535180	96535180	A	C	rs17885179	missense	NM_000769.4.4:c.365A>C:p.Glu122Ala	27	1	11889	0.0011355	0.0108468	0.000268017	0	0	0	8.95159e-06	0	0.0008926	NA	0.001587	0.104686	4.23668	>1000	>1000	>1000	126.849	>1000	1.27213	>1000	0.715503	0.895	0.163	T	0.095	B	-1.003	T	15.22	NA	0.832081
CYP2C19	10	96535189	96535189	G	A	rs141774245	missense	NM_000769.4:c.374G>A:p.Arg125His	1	0	11889	4.20557e-05	0.000196027	0.000148898	0.000203046	0	0	0.000635563	0.000259892	0.0002587	NA	0.000532	0.21454	0.282446	0.207124	>1000	>1000	0.0661708	0.16182	0.162565	>1000	0.079052	0.895	0.06	T	0.898	P	-0.827	T	24.5	NA	0.382024
CYP2C19	10	96535209	96535209	C	T	rs149590953	missense	NM_000769.4:c.394C>T:p.Arg132Trp	2	1	11889	8.41114e-05	6.53509e-05	0.00247186	0	5.79845e-05	0	0.000143233	0.000292379	0.0003299	NA	NA	1.28707	0.0340276	>1000	1.45058	>1000	0.587235	0.287679	0.25496	>1000	>1000	0.895	0.009	D	0.994	D	-1.049	T	25.1	NA	NA
CYP2C19	10	96540292	96540292	C	T	rs61311738	missense	NM_000769.4:c.518C>T:p.Ala173Val	34	1	11889	0.00142989	6.53509e-05	2.97921e-05	0	5.79777e-05	0	2.68629e-05	0.0412281	0.0049999	NA	0.002518	21.8802	47.9957	>1000	24.6628	>1000	53.2293	0.0346825	0.285984	>1000	0.567869	0.895	0.093	T	0.954	P	-1.012	T	23.2	NA	0.390634
CYP2C19	10	96541713	96541713	C	A	rs556994963	missense	NM_000769.4:c.778C>A:p.Pro260Thr	5	0	11889	0.000210278	0	0	0	0	0	0	4.83887e-05	1.29e-05	NA	NA	>1000	>1000	>1000	>1000	>1000	>1000	4.34561	16.3007	>1000	>1000	0.895	0.008	D	0.994	D	-0.035	T	26.9	NA	NA
CYP2C19	10	96541719	96541719	G	A	rs577255883	missense	NM_000769.4:c.784G>A:p.Asp262Asn	7	0	11889	0.00029439	0	5.19373e-05	0	0.00010022	0	8.65389e-05	0.00668258	0.0006921	NA	0.002518	>1000	5.66818	>1000	2.93744	>1000	3.40182	0.0440533	0.425357	>1000	0.116914	0.895	0.031	D	0.545	P	-0.791	T	25.1	NA	0.00343103
CYP2C19	10	96580265	96580265	C	T	rs751802597	stop gained	NM_000769.4:c.832C>T:p.Gln278Ter	1	0	11889	4.20557e-05	0	0	0	0.000115969	0	0	0	6.5e-06	NA	NA	>1000	>1000	>1000	0.362646	>1000	>1000	>1000	6.4701	>1000	>1000	0.86	.	.	.	.	.	.	33	NA	NA
CYP2C19	10	96602666	96602666	T	A	rs201132803	missense	NM_000769.4:c.1034T>A:p.Met345Lys	11	1	11889	0.000462612	0	0	0	0	0	5.37451e-05	0	4.53e-05	NA	0.000504	>1000	>1000	>1000	>1000	>1000	8.60753	>1000	10.2122	>1000	0.917882	0.91125	0	D	1	D	0.608	D	29.6	NA	0.640374
CYP2C19	10	96602692	96602692	G	A	rs747508319	missense	NM_000769.4:c.1060G>A:p.Glu354Lys	1	0	11889	4.20557e-05	0	8.93549e-05	0	0	0	2.68827e-05	3.24907e-05	2.59e-05	0.0078125	NA	>1000	0.470659	>1000	>1000	>1000	1.56441	1.29439	1.62377	0.00538313	>1000	0.91125	0	D	1	D	1.094	D	27.8	1.88e-08	NA
CYP2C19	10	96602710	96602710	G	C	rs144036596	missense	NM_000769.4:c.1078G>C:p.Asp360His	7	0	11889	0.00029439	0.000326755	0.000387251	0	5.79912e-05	0	0.00030473	9.74596e-05	1.94e-05	NA	NA	0.90095	0.760204	>1000	5.07646	>1000	0.966068	3.02063	15.1747	>1000	>1000	0.895	0.018	D	0.981	D	-0.977	T	24.4	NA	NA
CYP2C19	10	96612488	96612488	A	C		splice acceptor	NM_000769.4:c.1292-2A>C	2	0	11889	8.41114e-05	0	0	0	0	0	0	0	6.5e-06	NA	NA	>1000	>1000	>1000	>1000	>1000	>1000	>1000	12.9402	>1000	>1000	1	.	.	.	.	.	.	20.6	NA	NA
CYP2C19	10	96612516	96612516	C	G	rs752737707	missense	NM_000769.4:c.1318C>G: p.Leu440Val	2	0	11889	8.41114e-05	0	0	0	0	0	0	3.24886e-05	6.5e-06	NA	NA	>1000	>1000	>1000	>1000	>1000	>1000	2.58895	12.9402	>1000	>1000	0.895	0.001	D	0.999	D	-0.435	T	24.1	NA	NA
CYP2C19	10	96612532	96612532	T	C	rs779778313	missense	NM_000769.4:c.1334T>C:p.Leu445Pro	1	0	11889	4.20557e-05	0	0	0	0	0	0	3.24865e-05	6.5e-06	NA	NA	>1000	>1000	>1000	>1000	>1000	>1000	1.29456	6.4701	>1000	>1000	0.91125	0	D	1	D	0.38	D	27.4	NA	NA
CYP2C9	10	96707650	96707650	A	-	rs771127798	frameshift	NM_000771.4:c.596delA:p.Lys200SerfsTer2	18	2	11889	0.000757002	0	0	0	0	0	8.98037e-06	0	6.5e-06	NA	NA	>1000	>1000	>1000	>1000	>1000	84.2952	>1000	116.462	>1000	>1000	0								NA	NA
CYP2C9	10	96731873	96731873	C	T	rs200985348	stop gained	NM_000771.4:c.832C>T:p.Gln278Ter	4	0	11889	0.000168223	0	0	0	0	0	0	0	6.5e-06	NA	NA	>1000	>1000	>1000	>1000	>1000	>1000	>1000	25.8804	>1000	>1000	0.86	.	.	.	.	.	.	34	NA	NA
CYP2C9	10	96701736	96701736	G	C	rs374201833	missense	NM_000771.4:c.290G>C: p.Arg97Thr	1	0	11889	4.20557e-05	0	5.96232e-05	0	0	0	1.79083e-05	0.00107206	0.0001035	NA	0.001511	>1000	0.705358	>1000	>1000	>1000	2.34839	0.0392289	0.406335	>1000	0.027833	0.916471	0.002	D	1	D	0.677	D	24.8	NA	0.00730025
CYP2C9	10	96701990	96701990	C	T	rs375805362	missense	NM_000771.4:c.373C>T:p.Arg125Cys	1	0	11889	4.20557e-05	0	5.96694e-05	0	0	0	8.96298e-05	0	4.53e-05	NA	NA	>1000	0.704812	>1000	>1000	>1000	0.469215	>1000	0.928381	>1000	>1000	0.916	0.006	D	0.964	D	-0.744	T	29.1	NA	NA
CYP2C9	10	96702050	96702050	G	T	rs766159387	missense	NM_000771.4:c.433G>T:p.Val145Phe	23	0	11889	0.000967281	0	0.000178891	0	0	0	4.48246e-05	0	1.94e-05	NA	NA	>1000	5.4071	>1000	>1000	>1000	21.5792	>1000	49.8598	>1000	>1000	0.916	0	D	0.999	D	0.039	D	24.4	NA	NA
CYP2C9	10	96741066	96741066	C	T	rs150663116	missense	NM_000771.4:c.1088C>T:p.Pro363Leu	8	0	11889	0.000336445	0	0	0	0	0	7.17296e-05	0.000552307	0.00011	NA	NA	>1000	>1000	>1000	>1000	>1000	4.69047	0.609164	3.0586	>1000	>1000	0.916	0	D	1	D	-0.585	T	26	NA	NA
CYP3A5	7	99247784	99247784	A	G	rs1267703650	missense	NM_000777.3:c.1325T>C:p.Ile442Thr	32	0	11889	0.00134578	0	2.97779e-05	0	0	0	0	0	0	NA	NA	>1000	45.194	>1000	>1000	>1000	>1000	>1000	#DIV/0!	>1000	>1000	1	0	D	0.998	D	0.721	D	28.1	NA	NA
CYP3A5	7	99246019	99246019	G	A		missense	NM_000777.5:c.1388C>T:p.Pro473Leu	1	0	11889	4.20557e-05	0	0	0	0	0	0	0	1.94e-05	NA	NA	>1000	>1000	>1000	>1000	>1000	>1000	>1000	2.16782	>1000	>1000	1	0	D	0.999	D	0.484	D	26.7	NA	NA
CYP3A5	7	99247731	99247731	G	A	rs149664815	stop gained	NM_000777.5:c.1348C>T:p.Gln460Ter	2	0	11889	8.41114e-05	0.00104548	0	0	0	0	0	0.000129946	9.7e-05	NA	NA	0.0804524	>1000	>1000	>1000	>1000	>1000	0.647279	0.867127	>1000	>1000	1	.	.	.	.	.	.	40	NA	NA
CYP3A5	7	99247737	99247737	C	-	rs547253411	frameshift	NM_000777.5:c.1342delG:p.Val448SerfsTer17	15	1	11889	0.000630835	6.53424e-05	0.000268065	0.000101523	0	0.000134553	0.00210404	0.000227406	0.0001617	NA	NA	9.6543	2.35329	6.21372	>1000	4.68838	0.299821	2.77405	3.90127	>1000	>1000	0								NA	NA
CYP3A5	7	99250365	99250365	T	C	rs149888520	missense	NM_000777.5:c.1034A>G:p.Tyr355Cys	2	0	11889	8.41114e-05	0	0.000178816	0	0	0	0.000214984	0.00120239	0.0002911	NA	0.002014	>1000	0.470379	>1000	>1000	>1000	0.391245	0.0699535	0.288943	>1000	0.0417633	0.882353	0	D	1	D	0.763	D	26.4	NA	0.00186784
CYP3A5	7	99260502	99260502	G	A	rs148176345	stop gained	NM_000777.5:c.772C>T: p.Arg268Ter	4	0	11889	0.000168223	0.000196053	8.93549e-05	0	0.000173933	0	5.37567e-05	0	2.59e-05	NA	0.000504	0.858047	1.88264	>1000	0.96717	>1000	3.12934	>1000	6.49509	>1000	0.333775	1	.	.	.	.	.	.	35	NA	0.786225
CYP3A5	7	99261643	99261643	A	T	rs201260783	stop gained	NM_000777.5:c.716T>A: p.Leu249Ter	2	0	11889	8.41114e-05	6.70421e-05	0.000205705	0	0.000123138	0	0.000156731	0.000418633	0.0001746	NA	NA	1.25461	0.408893	>1000	0.683066	>1000	0.536661	0.200919	0.481737	>1000	>1000	1	.	.	.	.	.	.	36	NA	NA
CYP3A5	7	99264299	99264299	A	G	rs142823108	missense	NM_000777.5:c.416T>C: p.Ile149Thr	3	0	11889	0.000126167	0.00163356	2.97796e-05	0	0	0	0	0	0.0001229	NA	0.000504	0.0772344	4.23669	>1000	>1000	>1000	>1000	>1000	1.02658	>1000	0.250331	1	0.003	D	0.968	D	0.169	D	27.1	NA	0.67627
CYP3A5	7	99264313	99264313	C	G	rs373134805	splice acceptor	NM_000777.5:c.433-1G>C	1	0	11889	4.20557e-05	0	0	0	0.000695733	0	0	0.000129955	0.00011	NA	NA	>1000	>1000	>1000	0.060448	>1000	>1000	0.323617	0.382324	>1000	>1000	1	.	.	.	.	.	.	25.5	NA	NA
CYP3A5	7	99273810	99273810	-	C	rs200579169	frameshift	NM_000777.5:c.62dupG:p.Leu32ThrfsTer3	123	4	11889	0.00517285	0.00189617	0.00473496	0.0076235	0	0.00381166	0.0103847	0.00604249	0.0001811	NA	0.00252	2.72805	1.09248	0.67854	>1000	1.35711	0.498122	0.856079	28.5635	>1000	2.05272	0								NA	0.0703914
CYP4F2	19	15990478	15990478	C	A	rs780094643	missense	NM_001082.5:c.1250G>T:p.Gly417Val	31	2	11889	0.00130373	0	0	0	0	0	8.95351e-06	0	6.5e-06	NA	0.001007	>1000	>1000	>1000	>1000	>1000	145.611	>1000	200.573	>1000	1.29466	0.916	0	D	1	D	0.746	D	24.4	NA	0.86086
CYP4F2	19	16008327	16008333	GCCAGGA	-	rs763539865	frameshift	NM_001082.5:c.89_95del:p.Leu30ProfsTer43	100	2	11889	0.00420557	0	0	0	0	0	0	3.24907e-05	1.29e-05	NA	NA	>1000	>1000	>1000	>1000	>1000	>1000	129.439	326.013	>1000	>1000	0								NA	NA
CYP4F2	19	15989603	15989603	A	G	rs777992718	missense	NM_001082.5:c.1541T>C:p.Leu514Pro	2	0	11889	8.41114e-05	0	0	0	0	0	9.10249e-06	0	6.5e-06	NA	NA	>1000	>1000	>1000	>1000	>1000	9.24048	>1000	12.9402	>1000	>1000	0.916471	0	D	0.998	D	0.202	D	24.9	NA	NA
CYP4F2	19	15989613	15989613	C	T	rs746422239	missense	NM_001082.5:c.1531G>A:p.Gly511Arg	6	0	11889	0.000252334	0	0	0	0	0	9.08744e-06	3.26691e-05	6.5e-06	NA	NA	>1000	>1000	>1000	>1000	>1000	27.7673	7.72394	38.8206	>1000	>1000	0.916471	0	D	1	D	0.446	D	27.6	NA	NA
CYP4F2	19	15989736	15989736	C	T	rs146148233	missense	NM_001082.5:c.1408G>A: p.Gly470Arg	1	0	11889	4.20557e-05	0	0	0	0	0	0	0.000553133	5.82e-05	NA	NA	>1000	>1000	>1000	>1000	>1000	>1000	0.0760318	0.722606	>1000	>1000	0.916471	0.007	D	0.986	D	1.06	D	26.6	NA	NA
CYP4F2	19	15990222	15990222	C	T	rs138971789	missense	NM_001082.5:c.1331G>A: p.Arg444His	5	0	11889	0.000210278	0	0	0	0	0	2.68562e-05	0.000292379	4.53e-05	0.0017585	NA	>1000	>1000	>1000	>1000	>1000	7.82979	0.719198	4.64191	0.119578	>1000	0.975294	0	D	1	D	0.851	D	33	0.184115	NA
CYP4F2	19	15996828	15996828	G	C	rs145174239	missense	NM_001082.5:c.1021C>G:p.Leu341Val	67	6	11889	0.00281773	0.00150288	0.0018769	0.00426743	0.000115996	0.000538261	0.00657859	0.0167306	0.0060413	0.00383352	0.003171	1.87489	1.50127	0.660287	24.2916	5.23488	0.428318	0.168418	0.466411	0.735024	0.888594	0.916471	0.002	D	0.999	D	0.366	D	24	0.903827	0.907391
CYP4F2	19	15996851	15996851	G	A	rs757642625	missense	NM_001082.5:c.998C>T:p.Thr333Met	1	0	11889	4.20557e-05	0	0	0	0	0	2.69784e-05	6.50491e-05	1.94e-05	NA	NA	>1000	>1000	>1000	>1000	>1000	1.55886	0.646522	2.16782	>1000	>1000	0.916471	0	D	1	D	0.123	D	27.5	NA	NA
CYP4F2	19	15997102	15997102	T	-	rs780987478	frameshift	NM_001082.5:c.935delA:p.Lys312SerfsTer7	1	0	11889	4.20557e-05	0	0	0	0	0	0	0.000292379	3.88e-05	NA	NA	>1000	>1000	>1000	>1000	>1000	>1000	0.14384	1.08391	>1000	>1000	0								NA	NA
CYP4F2	19	16001121	16001121	C	T	rs747508980	splice donor	NM_001082.5:c.647+1G>A	4	1	11889	0.000168223	0	2.97779e-05	0	0	0	2.68528e-05	0	2.59e-05	NA	NA	>1000	5.64925	>1000	>1000	>1000	6.26463	>1000	6.49509	>1000	>1000	1	.	.	.	.	.	.	23.6	NA	NA
CYP4F2	19	16001161	16001161	A	G	rs748935107	missense	NM_001082.5:c.608T>C:p.Leu203Pro	2	0	11889	8.41114e-05	0	0	0	0	0	0	0.00103957	0.00011	NA	NA	>1000	>1000	>1000	>1000	>1000	>1000	0.0809098	0.764649	>1000	>1000	0.916471	0	D	1	D	0.08	D	25.3	NA	NA
CYP4F2	19	16003189	16003189	G	A	rs200629062	missense	NM_001082.5:c.455C>T:p.Thr152Met	10	1	11889	0.000420557	0.00026137	0.000238223	0.0113706	0.000115969	4.4843e-05	0.000438596	0.000162433	0.000511	NA	0.000504	1.60905	1.76539	0.0369863	3.62646	9.37843	0.958871	2.58911	0.823007	>1000	0.834438	0.857647	0.007	D	0.998	D	0.417	D	24.9	NA	0.656491
CYP4F2	19	16003199	16003199	G	A	rs780906704	missense	NM_001082.5:c.445C>T:p.Arg149Trp	1	0	11889	4.20557e-05	0	0	0	0	4.4843e-05	3.58038e-05	0.000357352	5.17e-05	NA	NA	>1000	>1000	>1000	>1000	0.937843	1.17462	0.117687	0.813456	>1000	>1000	0.916	0	D	0.738	P	-0.289	T	23.7	NA	NA
CYP4F2	19	16003201	16003201	C	T	rs371325087	missense	NM_001082.5:c.443G>A:p.Arg148His	4	0	11889	0.000168223	6.53424e-05	2.97779e-05	0	0	4.4843e-05	2.68528e-05	6.4973e-05	2.59e-05	NA	NA	2.57448	5.64925	>1000	>1000	3.75137	6.26463	2.58912	6.49509	>1000	>1000	0.975294	0	D	0.999	D	0.826	D	28.7	NA	NA
CYP4F2	19	16003202	16003202	G	A	rs769787930	missense	NM_001082.5:c.442C>T:p.Arg148Cys	4	0	11889	0.000168223	6.53424e-05	2.97779e-05	0	0	0	8.95095e-06	0	6.5e-06	NA	NA	2.57448	5.64925	>1000	>1000	>1000	18.7938	>1000	25.8804	>1000	>1000	0.975294	0	D	1	D	0.834	D	27.5	NA	NA
DPYD	1	98206012	98206012	G	A	rs568132506	missense	NM_000110.3:c.257C>T:p.Pro86Leu	77	1	11889	0.00323829	0	8.93549e-05	0	0	0	6.27769e-05	3.24865e-05	7.12e-05	0.00293427	0.000505	>1000	36.2407	>1000	>1000	>1000	51.5841	99.681	45.4816	1.10361	6.41245	0.941176	0.001	D	1	D	0.279	D	34	0.918286	0.011448
DPYD	1	97544600	97544600	T	C	rs754786483	missense	NM_000110.3:c.3010A>G:p.Met1004Val	1	0	11889	4.20557e-05	0	0	0	0	0	0	3.24865e-05	6.5e-06	NA	NA	>1000	>1000	>1000	>1000	>1000	>1000	1.29456	6.4701	>1000	>1000	0.882353	0.073	T	0.999	D	0.617	D	23.7	NA	NA
DPYD	1	97547905	97547905	C	T	rs776289153	missense	NM_000110.3:c.2888G>A:p.Cys963Tyr	4	1	11889	0.000168223	6.5368e-05	0	0	0	0	0	0	6.5e-06	NA	NA	2.57347	>1000	>1000	>1000	>1000	>1000	>1000	25.8804	>1000	>1000	1	0	D	1	D	0.974	D	34	NA	NA
DPYD	1	97771775	97771775	T	C	rs773407491	missense	NM_000110.3:c.2137A>G:p.Asn713Asp	1	0	11889	4.20557e-05	0	0	0	0	0	1.8017e-05	0	6.5e-06	NA	NA	>1000	>1000	>1000	>1000	>1000	2.33422	>1000	6.4701	>1000	>1000	0.941176	0	D	1	D	0.705	D	25.8	NA	NA
DPYD	1	97839117	97839132	CTGCCCACAGGCCAGG	-	rs773499329	frameshift	NM_000110.3:c.2043_2058del:p.Leu682IlefsTer24	1	0	11889	4.20557e-05	0	0	0	0	0	0	0.00107226	6.5e-06	NA	NA	>1000	>1000	>1000	>1000	>1000	>1000	0.0392215	6.4701	>1000	>1000	0								NA	NA
DPYD	1	97981347	97981347	T	C	rs756613407	missense	NM_000110.3:c.1675A>G:p.Met559Val	1	0	11889	4.20557e-05	6.54108e-05	0	0	0	0	0	3.25013e-05	1.29e-05	NA	NA	0.642947	>1000	>1000	>1000	>1000	>1000	1.29397	3.26013	>1000	>1000	0.882353	0.019	D	1	D	0.09	D	25.4	NA	NA
DPYD	1	97981467	97981467	G	A	rs672601282	missense	NM_000110.3:c.1555C>T: p.Pro519Ser	3	0	11889	0.000126167	0	0	0	5.8099e-05	0	1.80037e-05	0	6.5e-06	NA	NA	>1000	>1000	>1000	2.17159	>1000	7.00784	>1000	19.4103	>1000	>1000	0.882353	0.006	D	0.983	D	0.82	D	24.1	NA	NA
DPYD	1	98039426	98039426	C	T	rs199646142	missense	NM_000110.3:c.1229G>A:p.Arg410Gln	1	0	11889	4.20557e-05	6.53595e-05	2.98098e-05	0	0	0	0.000134686	0.000844814	0.000194	NA	0.001007	0.643452	1.4108	>1000	>1000	>1000	0.31225	0.049781	0.216782	>1000	0.0417633	0.941176	0.005	D	0.998	D	0.82	D	35	NA	0.0575388
DPYD	1	98058829	98058829	C	T	rs573299212	missense	NM_000110.3:c.1073G>A:p.Arg358His	1	0	11889	4.20557e-05	0	2.97796e-05	0	0	0	0	9.74659e-05	1.94e-05	NA	NA	>1000	1.41223	>1000	>1000	>1000	>1000	0.431491	2.16782	>1000	>1000	0.941176	0.001	D	1	D	0.899	D	34	NA	NA
DPYD	1	98058830	98058830	G	A	rs779557503	missense	NM_000110.3:c.1072C>T:p.Arg358Cys	1	0	11889	4.20557e-05	0	0	0	5.80316e-05	0	8.95496e-06	0	1.29e-05	NA	NA	>1000	>1000	>1000	0.724703	>1000	4.69636	>1000	3.26013	>1000	>1000	0.941176	0	D	1	D	1.05	D	33	NA	NA
DPYD	1	98144679	98144679	T	-	rs749881640	frameshift	NM_000110.3:c.822delA:p.Gly275AlafsTer9	3	1	11889	0.000126167	0.000148126	3.09578e-05	0	0	0	4.94013e-05	3.49944e-05	6.5e-06	NA	NA	0.851755	4.07545	>1000	>1000	>1000	2.55392	3.60535	19.4103	>1000	>1000	0								NA	NA
DPYD	1	98157331	98157331	C	T	rs755416212	missense	NM_000110.3:c.704G>A:p.Arg235Gln	9	1	11889	0.000378501	0	0	0	0	0	2.6888e-05	0	6.5e-06	NA	0.000504	>1000	>1000	>1000	>1000	>1000	14.077	>1000	58.2309	>1000	0.750994	0.941176	0.001	D	1	D	0.987	D	35	NA	0.717276
DPYD	1	98164964	98164964	C	T	rs376073289	missense	NM_000110.3:c.623G>A:p.Arg208Gln	1	0	11889	4.20557e-05	0	0	0	0	0	4.48648e-05	0	1.94e-05	NA	NA	>1000	>1000	>1000	>1000	>1000	0.937387	>1000	2.16782	>1000	>1000	0.882353	0.001	D	1	D	0.11	D	34	NA	NA
DPYD	1	98165006	98165006	C	T	rs751841116	missense	NM_000110.3:c.581G>A:p.Gly194Asp	1	0	11889	4.20557e-05	0	0	0	0	0	8.97424e-06	0	6.5e-06	NA	NA	>1000	>1000	>1000	>1000	>1000	4.68627	>1000	6.4701	>1000	>1000	1	0.001	D	1	D	0.909	D	31	NA	NA
DPYD	1	98293671	98293671	T	A	rs776692894	stop gained	NM_000110.3:c.232A>T:p.Arg78Ter	3	0	11889	0.000126167	0	0	0	0	0	8.97634e-06	0	6.5e-06	NA	NA	>1000	>1000	>1000	>1000	>1000	14.0555	>1000	19.4103	>1000	>1000	1	.	.	.	.	.	.	37	NA	NA
DPYD	1	98293695	98293695	G	A	rs141597515	stop gained	NM_000110.3:c.208C>T:p.Arg70*Ter	3	0	11889	0.000126167	6.54279e-05	0	0	0	0	1.7964e-05	3.2495e-05	1.94e-05	NA	NA	1.92834	>1000	>1000	>1000	>1000	7.02333	3.88266	6.50346	>1000	>1000	1	.	.	.	.	.	.	37	NA	NA
TPMT	6	18130961	18130961	G	A	rs761990479	stop gained	NM_001346818.1:c.631C>T:p.Arg211Ter	1	0	11889	4.20557e-05	0	0	0	0	0	8.95528e-06	0.000194919	2.59e-05	NA	0.000504	>1000	>1000	>1000	>1000	>1000	4.69619	0.21576	1.62377	>1000	0.0834438	0.666667	.	.	.	.	.	.	36	NA	0.426128
VKORC1	16	31102649	31102649	G	A	rs775979722	missense	NM_206824.2:c.188C>T:p.Thr63Met	1	0	11889	4.20557e-05	0	2.99007e-05	0	5.81666e-05	0	0	0	6.5e-06	NA	NA	>1000	1.40651	>1000	0.723021	>1000	>1000	>1000	6.4701	>1000	>1000	0.866667	0.172	T	0.999	D	0.737	D	23.8	NA	NA
*Alle frquencines were obtained form literature PMID: 29720721 , 29970487
