# Supplementary material for: Identification of pharmacogenetic variants from large scale next generation sequencing data in the Saudi population
Source: PLoS One. 2022 Jan 28;17(1):e0263137. doi: 10.1371/journal.pone.0263137 (PMC8797234; doi:10.1371/journal.pone.0263137)
Supplement: S3 Table — (XLSX) [file pone.0263137.s003.xlsx]

## Sheet: Sheet1
Gene	Chromosome	Start Position	End Position	Reference	Observed	Variant	Annotation	Allele Count SA	Number of Screenee	Homozygote Count SA	MAF SA	MAF_AFR	MAF_AMR	MAF_ASJ	MAF_EAS	MAF_FIN	MAF_NFE	MAF_SAS	MAF SA/Overall MAF	MAF (KSA)/MAF(AFR)	MAF (KSA)/MAF(AMR)	MAF (KSA)/MAF(ASJ)	MAF (KSA)/MAF(EAS)	MAF (KSA)/MAF(FIN)	MAF (KSA)/MAF(NFE)	MAF (KSA)/MAF(SAS)	ADME_Score	SIFT_score	SIFT_pred	Polyphen2_HDIV_score	Polyphen2_HDIV_pred	MetaSVM_score	MetaSVM_pred	CADD_phred
CYP4F2	19	15990440	15990440	T	A	NM_001082.5:c.1288A>T:p.Asn430Tyr	missense	5	11889	0	0.000210278	0	0	0	0	0	0	0	>1000	>1000	>1000	>1000	>1000	>1000	>1000	>1000	0.903	0	D	1	D	0.168	D	25.6
CYP4F2	19	15990592	15990592	C	G	NM_001082.5:c.1231G>C:p.Gly411Arg	missense	1	11889	0	4.20557e-05	0	0	0	0	0	0	0	>1000	>1000	>1000	>1000	>1000	>1000	>1000	>1000	0.903	0	D	0.997	D	0.476	D	27.9
CYP4F2	19	15997052	15997052	C	T	NM_001082.5:c.985G>A:p.Gly329Ser	missense	1	11889	0	4.20557e-05	0	0	0	0	0	0	0	>1000	>1000	>1000	>1000	>1000	>1000	>1000	>1000	0.912	0	D	1	D	0.784	D	28.2
CYP4F2	19	16000262	16000262	C	A	NM_001082.5:c.889G>T:p.Asp297Tyr	missense	2	11889	0	8.41114e-05	0	0	0	0	0	0	0	>1000	>1000	>1000	>1000	>1000	>1000	>1000	>1000	0.903	0	D	1	D	0.571	D	27.4
TPMT	6	18132408	18132408	C	T	NM_000367.5:c.581G>A:p.Gly194Asp	missense	2	11889	0	8.41114e-05	0	0	0	0	0	0	0	>1000	>1000	>1000	>1000	>1000	>1000	>1000	>1000	1	0	D	1	D	1.014	D	33
TPMT	6	18139234	18139234	T	C	NM_000367.5:c.454A>G:p.Arg152Gly	missense	4	11889	0	0.000168223	0	0	0	0	0	0	0	>1000	>1000	>1000	>1000	>1000	>1000	>1000	>1000	0.991	0	D	1	D	0.514	D	29.3
TPMT	6	18148085	18148085	G	T	NM_000367.5:c.202C>A:p.Pro68Thr	missense	1	11889	0	4.20557e-05	0	0	0	0	0	0	0	>1000	>1000	>1000	>1000	>1000	>1000	>1000	>1000	1	0	D	1	D	0.89	D	24.4
VKORC1	16	31102543	31102543	C	T	NM_024006.6:c.404G>A:p.Cys135Tyr	missense	3	11889	0	0.000126167	0	0	0	0	0	0	0	>1000	>1000	>1000	>1000	>1000	>1000	>1000	>1000	1	0.001	D	1	D	0.955	D	32
CYP2C19	10	96535146	96535146	G	A	NM_000769.4:c.332-1G>A	splice acceptor	2	11889	0	8.41114e-05	0	0	0	0	0	0	0	>1000	>1000	>1000	>1000	>1000	>1000	>1000	>1000	0.938	.	.	.	.	.	.	21.1
CYP2C19	10	96540254	96540254	A	G	NM_000769.4:c.482-2A>G	splice acceptor	2	11889	1	8.41114e-05	0	0	0	0	0	0	0	>1000	>1000	>1000	>1000	>1000	>1000	>1000	>1000	0.875	.	.	.	.	.	.	18.82
CYP2C19	10	96580347	96580347	C	A	NM_000769.4:c.914C>A:p.Thr305Asn	missense	1	11889	0	4.20557e-05	0	0	0	0	0	0	0	>1000	>1000	>1000	>1000	>1000	>1000	>1000	>1000	0.87	0	D	1	D	0.154	D	24.7
CYP2C19	10	96602666	96602666	T	C	NM_000769.4:c.1034T>C:p.Met345Thr	missense	4	11889	0	0.000168223	0	0	0	0	0	0	0	>1000	>1000	>1000	>1000	>1000	>1000	>1000	>1000	0.883	0	D	1	D	0.202	D	25.7
CYP2C19	10	96602703	96602703	A	C	NM_000769.4:c.1071A>C:p.Arg357Ser	missense	2	11889	0	8.41114e-05	0	0	0	0	0	0	0	>1000	>1000	>1000	>1000	>1000	>1000	>1000	>1000	0.869	0	D	1	D	0.851	D	23.8
CYP2C9	10	96731934	96731934	G	C	NM_000771.4:c.893G>C:p.Gly298Ala	missense	3	11889	0	0.000126167	0	0	0	0	0	0	0	>1000	>1000	>1000	>1000	>1000	>1000	>1000	>1000	0.912	0	D	1	D	0.488	D	23.8
CYP2C9	10	96732003	96732003	G	A	NM_000771.4:c.961+1G>A	splice donor	2	11889	0	8.41114e-05	0	0	0	0	0	0	0	>1000	>1000	>1000	>1000	>1000	>1000	>1000	>1000	1	.	.	.	.	.	.	23.7
CYP2C9	10	96741001	96741001	C	G	NM_000771.4:c.1023C>G:p.Asp341Glu	missense	1	11889	0	4.20557e-05	0	0	0	0	0	0	0	>1000	>1000	>1000	>1000	>1000	>1000	>1000	>1000	0.903	0	D	1	D	0.099	D	25.2
CYP2C9	10	96741039	96741039	A	G	NM_000771.4:c.1061A>G:p.Glu354Gly	missense	1	11889	0	4.20557e-05	0	0	0	0	0	0	0	>1000	>1000	>1000	>1000	>1000	>1000	>1000	>1000	0.912	0	D	1	D	1.083	D	26.3
CYP2C9	10	96745838	96745838	G	T	NM_000771.4:c.1198G>T:p.Glu400Ter	stop gained	4	11889	0	0.000168223	0	0	0	0	0	0	0	>1000	>1000	>1000	>1000	>1000	>1000	>1000	>1000	0.838	.	.	.	.	.	.	39
CYP2C9	10	96745883	96745883	G	T	NM_000771.4:c.1243G>T:p.Glu415Ter	stop gained	1	11889	0	4.20557e-05	0	0	0	0	0	0	0	>1000	>1000	>1000	>1000	>1000	>1000	>1000	>1000	0.852	.	.	.	.	.	.	36
DPYD	1	97544698	97544698	A	G	NM_000110.4:c.2912T>C:p.Ile971Thr	missense	13	11889	0	0.000546724	0	0	0	0	0	0	0	>1000	>1000	>1000	>1000	>1000	>1000	>1000	>1000	1	0	D	1	D	1.062	D	29.1
DPYD	1	97547957	97547957	C	-	NM_000110.4:c.2836delG:p.Ala946LeufsTer2	frameshift	2	11889	0	8.41114e-05	0	0	0	0	0	0	0	>1000	>1000	>1000	>1000	>1000	>1000	>1000	>1000	1
DPYD	1	97700540	97700540	G	C	NM_000110.4:c.2310C>G:p.Ile770Met	missense	1	11889	0	4.20557e-05	0	0	0	0	0	0	0	>1000	>1000	>1000	>1000	>1000	>1000	>1000	>1000	0.824	0.003	D	0.977	D	0.718	D	25.8
DPYD	1	97771775	97771775	T	G	NM_000110.4:c.2137A>C:p.Asn713His	missense	1	11889	0	4.20557e-05	0	0	0	0	0	0	0	>1000	>1000	>1000	>1000	>1000	>1000	>1000	>1000	1	0	D	1	D	1.008	D	25.2
DPYD	1	97771829	97771829	A	C	NM_000110.4:c.2083T>G:p.Cys695Gly	missense	1	11889	0	4.20557e-05	0	0	0	0	0	0	0	>1000	>1000	>1000	>1000	>1000	>1000	>1000	>1000	0.991	0.007	D	0.91	P	0.24	D	23.7
DPYD	1	97915716	97915716	G	T	NM_000110.4:c.1804C>A:p.Pro602Thr	missense	1	11889	0	4.20557e-05	0	0	0	0	0	0	0	>1000	>1000	>1000	>1000	>1000	>1000	>1000	>1000	0.991	0.014	D	1	D	0.707	D	24.7
DPYD	1	97981343	97981343	A	G	NM_000110.4:c.1679T>C:p.Ile560Thr	missense	1	11889	0	4.20557e-05	0	0	0	0	0	0	0	>1000	>1000	>1000	>1000	>1000	>1000	>1000	>1000	0.991	0.001	D	0.998	D	0.271	D	28.6
DPYD	1	97981365	97981365	G	A	NM_000110.4:c.1657C>T:p.Pro553Ser	missense	1	11889	0	4.20557e-05	0	0	0	0	0	0	0	>1000	>1000	>1000	>1000	>1000	>1000	>1000	>1000	0.991	0.03	D	1	D	0.312	D	27.5
DPYD	1	97981431	97981431	C	T	NM_000110.4:c.1591G>A:p.Val531Met	missense	1	11889	0	4.20557e-05	0	0	0	0	0	0	0	>1000	>1000	>1000	>1000	>1000	>1000	>1000	>1000	1	0.001	D	1	D	1.024	D	27.4
DPYD	1	97981496	97981496	G	C	NM_000110.4:c.1526C>G:p.Ser509Ter	stop gained	1	11889	0	4.20557e-05	0	0	0	0	0	0	0	>1000	>1000	>1000	>1000	>1000	>1000	>1000	>1000	1	.	.	.	.	.	.	40
DPYD	1	98015235	98015235	T	C	NM_000110.4:c.1405A>G:p.Met469Val	missense	1	11889	0	4.20557e-05	0	0	0	0	0	0	0	>1000	>1000	>1000	>1000	>1000	>1000	>1000	>1000	1	0.013	D	0.895	P	0.217	D	18.8
DPYD	1	98039346	98039346	C	T	NM_000110.4:c.1309G>A:p.Ala437Thr	missense	2	11889	0	8.41114e-05	0	0	0	0	0	0	0	>1000	>1000	>1000	>1000	>1000	>1000	>1000	>1000	1	0.001	D	0.967	D	1.002	D	34
DPYD	1	98058826	98058826	A	G	NM_000110.4:c.1076T>C:p.Val359Ala	missense	1	11889	0	4.20557e-05	0	0	0	0	0	0	0	>1000	>1000	>1000	>1000	>1000	>1000	>1000	>1000	1	0.02	D	0.76	P	0.955	D	25.1
DPYD	1	98060614	98060614	C	T	NM_000110.4:c.958+1G>A	splice donor	2	11889	0	8.41114e-05	0	0	0	0	0	0	0	>1000	>1000	>1000	>1000	>1000	>1000	>1000	>1000	1	.	.	.	.	.	.	27.6
DPYD	1	98165013	98165013	G	A	NM_000110.4:c.574C>T:p.Leu192Phe	missense	1	11889	0	4.20557e-05	0	0	0	0	0	0	0	>1000	>1000	>1000	>1000	>1000	>1000	>1000	>1000	1	0.003	D	0.999	D	0.595	D	27.1
DPYD	1	98187118	98187118	G	A	NM_000110.4:c.431C>T:p.Ala144Val	missense	4	11889	0	0.000168223	0	0	0	0	0	0	0	>1000	>1000	>1000	>1000	>1000	>1000	>1000	>1000	1	0.003	D	0.998	D	0.303	D	32
DPYD	1	98187159	98187159	A	T	NM_000110.4:c.390T>A:p.Cys130Ter	stop gained	1	11889	0	4.20557e-05	0	0	0	0	0	0	0	>1000	>1000	>1000	>1000	>1000	>1000	>1000	>1000	1	.	.	.	.	.	.	35
DPYD	1	98293686	98293686	G	A	NM_000110.4:c.217C>T:p.Leu73Phe	missense	1	11889	0	4.20557e-05	0	0	0	0	0	0	0	>1000	>1000	>1000	>1000	>1000	>1000	>1000	>1000	1	0.002	D	1	D	0.421	D	25.9
DPYD	1	98293709	98293709	G	T	NM_000110.4:c.194C>A:p.Thr65Lys	missense	1	11889	0	4.20557e-05	0	0	0	0	0	0	0	>1000	>1000	>1000	>1000	>1000	>1000	>1000	>1000	1	0.005	D	0.999	D	0.246	D	27.7
CYP3A5	7	99250224	99250224	T	C	NM_000777.5:c.1205A>G:p.His402Arg	missense	1	11889	0	4.20557e-05	0	0	0	0	0	0	0	>1000	>1000	>1000	>1000	>1000	>1000	>1000	>1000	0.991	0.001	D	0.997	D	0.66	D	23.4
CYP3A5	7	99250309	99250309	C	T	NM_000777.5:c.1120G>A:p.Glu374Lys	missense	1	11889	0	4.20557e-05	0	0	0	0	0	0	0	>1000	>1000	>1000	>1000	>1000	>1000	>1000	>1000	0.972	0.004	D	0.993	D	0.048	D	26.5
CYP3A5	7	99250362	99250362	A	G	NM_000777.5:c.1067T>C:p.Leu356Pro	missense	1	11889	0	4.20557e-05	0	0	0	0	0	0	0	>1000	>1000	>1000	>1000	>1000	>1000	>1000	>1000	0.991	0.019	D	1	D	0.841	D	28.7
CYP3A5	7	99250366	99250366	A	G	NM_000777.5:c.1063T>C:p.Tyr355His	missense	1	11889	0	4.20557e-05	0	0	0	0	0	0	0	>1000	>1000	>1000	>1000	>1000	>1000	>1000	>1000	0.991	0	D	1	D	0.763	D	27.6
CYP3A5	7	99258191	99258191	A	T	NM_000777.5:c.957T>A:p.Tyr319Ter	stop gained	4	11889	0	0.000168223	0	0	0	0	0	0	0	>1000	>1000	>1000	>1000	>1000	>1000	>1000	>1000	0.925	.	.	.	.	.	.	36
CYP3A5	7	99258217	99258217	T	C	NM_000777.5:c.931A>G:p.Ser311Gly	missense	1	11889	0	4.20557e-05	0	0	0	0	0	0	0	>1000	>1000	>1000	>1000	>1000	>1000	>1000	>1000	0.991	0.02	D	0.9	P	0.077	D	23.1
CYP3A5	7	99264598	99264598	A	G	NM_000777.5:c.409T>C:p.Phe137Leu	missense	1	11889	0	4.20557e-05	0	0	0	0	0	0	0	>1000	>1000	>1000	>1000	>1000	>1000	>1000	>1000	0.991	0	D	1	D	0.479	D	31
CYP3A5	7	99270304	99270304	T	C	NM_000777.5:c.219-2A>G	splice acceptor	1	11889	0	4.20557e-05	0	0	0	0	0	0	0	>1000	>1000	>1000	>1000	>1000	>1000	>1000	>1000	0.875	.	.	.	.	.	.	14.53
