# Supplementary material for: Identification of pharmacogenetic variants from large scale next generation sequencing data in the Saudi population
Source: PLoS One. 2022 Jan 28;17(1):e0263137. doi: 10.1371/journal.pone.0263137 (PMC8797234; doi:10.1371/journal.pone.0263137)
Supplement: S4 Table — (XLSX) [file pone.0263137.s004.xlsx]

## Sheet: Sheet2
amp_id	chr_hg19	insert_start	insert_end	gene_pool	Insert_length
MTHFR_1.10882	chr1	11850670	11850853	GENE_ID=MTHFR;Pool=1	183
MTHFR_1.284093	chr1	11850841	11851006	GENE_ID=MTHFR;Pool=2	165
MTHFR_2.3398	chr1	11851064	11851293	GENE_ID=MTHFR;Pool=1	229
MTHFR_2.230717	chr1	11851285	11851442	GENE_ID=MTHFR;Pool=2	157
MTHFR_3.382825	chr1	11852320	11852476	GENE_ID=MTHFR;Pool=1	156
MTHFR_4.113571	chr1	11853881	11854040	GENE_ID=MTHFR;Pool=2	159
MTHFR_4.25542	chr1	11854032	11854254	GENE_ID=MTHFR;Pool=1	222
MTHFR_5.187120	chr1	11854284	11854431	GENE_ID=MTHFR;Pool=2	147
MTHFR_5.78976	chr1	11854420	11854548	GENE_ID=MTHFR;Pool=1	128
MTHFR_5.214384	chr1	11854547	11854697	GENE_ID=MTHFR;Pool=2	150
MTHFR_6.76803	chr1	11854726	11854943	GENE_ID=MTHFR;Pool=1	217
MTHFR_7.26818	chr1	11855084	11855313	GENE_ID=MTHFR;Pool=2	229
MTHFR_7.148910	chr1	11855306	11855512	GENE_ID=MTHFR;Pool=1	206
MTHFR_8.11219	chr1	11856152	11856351	GENE_ID=MTHFR;Pool=2	199
MTHFR_8.167147	chr1	11856344	11856560	GENE_ID=MTHFR;Pool=1	216
MTHFR_9.211503	chr1	11860196	11860396	GENE_ID=MTHFR;Pool=2	200
MTHFR_10.146739	chr1	11861142	11861355	GENE_ID=MTHFR;Pool=1	213
MTHFR_10.356710	chr1	11861343	11861468	GENE_ID=MTHFR;Pool=2	125
MTHFR_11.14213	chr1	11862746	11862967	GENE_ID=MTHFR;Pool=1	221
MTHFR_11.24145	chr1	11862965	11863074	GENE_ID=MTHFR;Pool=2	109
MTHFR_11.244536	chr1	11863014	11863234	GENE_ID=MTHFR;Pool=1	220
CLCN6_12.6013	chr1	11866265	11866486	GENE_ID=CLCN6;Pool=2	221
CLCN6_13.400062	chr1	11867091	11867314	GENE_ID=CLCN6;Pool=1	223
CLCN6_14.214628	chr1	11875878	11875994	GENE_ID=CLCN6;Pool=2	116
CLCN6_15.136557	chr1	11876645	11876860	GENE_ID=CLCN6;Pool=1	215
CLCN6_16.19500	chr1	11879494	11879699	GENE_ID=CLCN6;Pool=2	205
CLCN6_17.209344	chr1	11882741	11882879	GENE_ID=CLCN6;Pool=1	138
CLCN6_18.55986	chr1	11883718	11883935	GENE_ID=CLCN6;Pool=2	217
CLCN6_19.300932	chr1	11884464	11884692	GENE_ID=CLCN6;Pool=1	228
CLCN6_20.25836	chr1	11886107	11886336	GENE_ID=CLCN6;Pool=2	229
CLCN6_21.122504	chr1	11887090	11887317	GENE_ID=CLCN6;Pool=1	227
CLCN6_22.76166	chr1	11888146	11888293	GENE_ID=CLCN6;Pool=2	147
CLCN6_23.291382	chr1	11888465	11888664	GENE_ID=CLCN6;Pool=1	199
CLCN6_23.170651	chr1	11888653	11888771	GENE_ID=CLCN6;Pool=2	118
CLCN6_24.125625	chr1	11889206	11889425	GENE_ID=CLCN6;Pool=1	219
CLCN6_25.10773	chr1	11893545	11893771	GENE_ID=CLCN6;Pool=2	226
CLCN6_26.19602	chr1	11893796	11893991	GENE_ID=CLCN6;Pool=1	195
CLCN6_26.271006	chr1	11893980	11894198	GENE_ID=CLCN6;Pool=2	218
CLCN6_27.19402	chr1	11894224	11894392	GENE_ID=CLCN6;Pool=1	168
CLCN6_27.170816	chr1	11894320	11894545	GENE_ID=CLCN6;Pool=2	225
CLCN6_27.121996	chr1	11894539	11894654	GENE_ID=CLCN6;Pool=1	115
CLCN6_29.194828	chr1	11896009	11896185	GENE_ID=CLCN6;Pool=2	176
CLCN6_29.179925	chr1	11896174	11896346	GENE_ID=CLCN6;Pool=1	172
CLCN6_30.144530	chr1	11896940	11897130	GENE_ID=CLCN6;Pool=2	190
CLCN6_30.122151	chr1	11897122	11897299	GENE_ID=CLCN6;Pool=1	177
CLCN6_31.320330	chr1	11897322	11897541	GENE_ID=CLCN6;Pool=2	219
CLCN6_31.346820	chr1	11897529	11897630	GENE_ID=CLCN6;Pool=1	101
CLCN6_32.58688	chr1	11898320	11898487	GENE_ID=CLCN6;Pool=2	167
CLCN6_32.94541	chr1	11898462	11898600	GENE_ID=CLCN6;Pool=1	138
CLCN6_33.231103	chr1	11898577	11898790	GENE_ID=CLCN6;Pool=2	213
CLCN6_34.255374	chr1	11900062	11900262	GENE_ID=CLCN6;Pool=1	200
CLCN6_34.167658	chr1	11900244	11900449	GENE_ID=CLCN6;Pool=2	205
NPPA_35.168082	chr1	11905958	11906160	GENE_ID=NPPA;Pool=1	202
NPPA_36.100325	chr1	11907091	11907299	GENE_ID=NPPA;Pool=2	208
NPPA_36.249019	chr1	11907292	11907505	GENE_ID=NPPA;Pool=1	213
NPPA_37.3051	chr1	11907531	11907748	GENE_ID=NPPA;Pool=2	217
NPPB_38.234960	chr1	11917584	11917809	GENE_ID=NPPB;Pool=1	225
NPPB_39.21410	chr1	11918216	11918422	GENE_ID=NPPB;Pool=2	206
NPPB_39.90309	chr1	11918348	11918580	GENE_ID=NPPB;Pool=1	232
NPPB_40.60377	chr1	11918659	11918881	GENE_ID=NPPB;Pool=2	222
NPPB_40.154583	chr1	11918782	11919012	GENE_ID=NPPB;Pool=1	230
SP_1.13393	chr1	11919188	11919311	GENE_ID=NPPB;Pool=2	123
TNFRSF8_1.21796	chr1	12123644	12123786	GENE_ID=TNFRSF8;Pool=1	142
TNFRSF8_2.94672	chr1	12144483	12144673	GENE_ID=TNFRSF8;Pool=2	190
TNFRSF8_3.43103	chr1	12157118	12157327	GENE_ID=TNFRSF8;Pool=1	209
TNFRSF8_4.31718	chr1	12164383	12164612	GENE_ID=TNFRSF8;Pool=2	229
TNFRSF8_5.39685	chr1	12169565	12169781	GENE_ID=TNFRSF8;Pool=1	216
TNFRSF8_46.38135	chr1	12170032	12170241	GENE_ID=TNFRSF8;Pool=2	209
TNFRSF8_46.67400	chr1	12170214	12170377	GENE_ID=TNFRSF8;Pool=1	163
TNFRSF8_7.42368	chr1	12171851	12172015	GENE_ID=TNFRSF8;Pool=2	164
TNFRSF8_7.76296	chr1	12172005	12172106	GENE_ID=TNFRSF8;Pool=1	101
TNFRSF8_8.70601	chr1	12175519	12175676	GENE_ID=TNFRSF8;Pool=2	157
TNFRSF8_8.162299	chr1	12175660	12175888	GENE_ID=TNFRSF8;Pool=1	228
TNFRSF8_9.47681	chr1	12183327	12183548	GENE_ID=TNFRSF8;Pool=2	221
TNFRSF8_10.48117	chr1	12183747	12183968	GENE_ID=TNFRSF8;Pool=1	221
TNFRSF8_11.53716	chr1	12185871	12186090	GENE_ID=TNFRSF8;Pool=2	219
TNFRSF8_11.20066	chr1	12186030	12186251	GENE_ID=TNFRSF8;Pool=1	221
TNFRSF8_12.40093	chr1	12186239	12186415	GENE_ID=TNFRSF8;Pool=2	176
TNFRSF8_13.39761	chr1	12195526	12195734	GENE_ID=TNFRSF8;Pool=1	208
TNFRSF8_14.92652	chr1	12198125	12198328	GENE_ID=TNFRSF8;Pool=2	203
TNFRSF8_14.98656	chr1	12198317	12198533	GENE_ID=TNFRSF8;Pool=1	216
TNFRSF8_15.141263	chr1	12202130	12202357	GENE_ID=TNFRSF8;Pool=2	227
TNFRSF8_15.25638	chr1	12202353	12202518	GENE_ID=TNFRSF8;Pool=1	165
TNFRSF8_15.85703	chr1	12202469	12202648	GENE_ID=TNFRSF8;Pool=2	179
TNFRSF1B_1.3192	chr1	12227046	12227263	GENE_ID=TNFRSF1B;Pool=1	217
TNFRSF1B_2.15734	chr1	12248807	12248997	GENE_ID=TNFRSF1B;Pool=2	190
TNFRSF1B_3.24633	chr1	12250942	12251139	GENE_ID=TNFRSF1B;Pool=1	197
TNFRSF1B_3.31624	chr1	12251050	12251280	GENE_ID=TNFRSF1B;Pool=2	230
TNFRSF1B_4.12436	chr1	12251752	12251859	GENE_ID=TNFRSF1B;Pool=1	107
TNFRSF1B_4.11173	chr1	12251849	12252020	GENE_ID=TNFRSF1B;Pool=2	171
TNFRSF1B_5.6306	chr1	12252471	12252671	GENE_ID=TNFRSF1B;Pool=1	200
TNFRSF1B_6.18723	chr1	12252820	12253028	GENE_ID=TNFRSF1B;Pool=2	208
TNFRSF1B_6.5569	chr1	12253027	12253224	GENE_ID=TNFRSF1B;Pool=1	197
TNFRSF1B_62.122557	chr1	12253894	12254115	GENE_ID=TNFRSF1B;Pool=2	221
TNFRSF1B_63.58653	chr1	12254524	12254748	GENE_ID=TNFRSF1B;Pool=1	224
TNFRSF1B_9.32114	chr1	12262007	12262243	GENE_ID=TNFRSF1B;Pool=2	236
TNFRSF1B_10.35476	chr1	12266723	12266872	GENE_ID=TNFRSF1B;Pool=1	149
TNFRSF1B_10.10660	chr1	12266860	12267093	GENE_ID=TNFRSF1B;Pool=2	233
CDA_hs70_r2.110058	chr1	20915084	20915272	GENE_ID=CDA;Pool=1	188
SP_2.136093	chr1	20915497	20915612	GENE_ID=CDA;Pool=2	115
CDA_11.16674	chr1	20915554	20915754	GENE_ID=CDA;Pool=1	200
CDA_11.9180	chr1	20915736	20915948	GENE_ID=CDA;Pool=2	212
CDA_67.49416	chr1	20931372	20931576	GENE_ID=CDA;Pool=1	204
CDA_13.2357	chr1	20940218	20940416	GENE_ID=CDA;Pool=2	198
CDA_14.2251	chr1	20944878	20945112	GENE_ID=CDA;Pool=1	234
RHD_30.127904	chr1	25598896	25599079	GENE_ID=RHD;Pool=2	183
RHD_30.108380	chr1	25599066	25599273	GENE_ID=RHD;Pool=1	207
RHD_31.68725	chr1	25611048	25611265	GENE_ID=RHD;Pool=2	217
RHD_32.118729	chr1	25617045	25617175	GENE_ID=RHD;Pool=1	130
RHD_32.42848	chr1	25617164	25617343	GENE_ID=RHD;Pool=2	179
RHD_33.25434	chr1	25627375	25627463	GENE_ID=RHD;Pool=1	88
RHD_33.93145	chr1	25627455	25627655	GENE_ID=RHD;Pool=2	200
RHD_34.47621	chr1	25627977	25628209	GENE_ID=RHD;Pool=1	232
RHD_35.91746	chr1	25629732	25629962	GENE_ID=RHD;Pool=2	230
RHD_36.74759	chr1	25632929	25633137	GENE_ID=RHD;Pool=1	208
RHD_36.102728	chr1	25633126	25633262	GENE_ID=RHD;Pool=2	136
RHD_8.59227	chr1	25633932	25634150	GENE_ID=RHD;Pool=1	218
RHD_8.299816	chr1	25634139	25634350	GENE_ID=RHD;Pool=2	211
RHD_37.133418	chr1	25643319	25643554	GENE_ID=RHD;Pool=1	235
RHD_37.79982	chr1	25643550	25643638	GENE_ID=RHD;Pool=2	88
RHD_38.117686	chr1	25648307	25648513	GENE_ID=RHD;Pool=1	206
RHD_39.118081	chr1	25655307	25655508	GENE_ID=RHD;Pool=2	201
RHD_11.249133	chr1	25655497	25655632	GENE_ID=RHD;Pool=1	135
RHCE_40.85952	chr1	25688911	25689125	GENE_ID=RHCE;Pool=2	214
RHCE_41.137506	chr1	25696896	25697112	GENE_ID=RHCE;Pool=1	216
RHCE_42.129871	chr1	25701623	25701859	GENE_ID=RHCE;Pool=2	236
RHCE_42.87502	chr1	25701855	25701940	GENE_ID=RHCE;Pool=1	85
RHCE_43.21498	chr1	25712115	25712333	GENE_ID=RHCE;Pool=2	218
RHCE_43.65550	chr1	25712313	25712483	GENE_ID=RHCE;Pool=1	170
RHCE_44.72038	chr1	25715457	25715614	GENE_ID=RHCE;Pool=2	157
RHCE_45.86194	chr1	25717091	25717265	GENE_ID=RHCE;Pool=1	174
RHCE_45.162390	chr1	25717254	25717417	GENE_ID=RHCE;Pool=2	163
RHCE_46.139763	chr1	25718309	25718533	GENE_ID=RHCE;Pool=1	224
RHCE_46.102718	chr1	25718518	25718746	GENE_ID=RHCE;Pool=2	228
RHCE_47.96424	chr1	25729024	25729252	GENE_ID=RHCE;Pool=1	228
RHCE_48.108056	chr1	25735161	25735393	GENE_ID=RHCE;Pool=2	232
RHCE_49.112308	chr1	25747066	25747305	GENE_ID=RHCE;Pool=1	239
GRIK3_90.25286	chr1	37267404	37267596	GENE_ID=GRIK3;Pool=2	192
GRIK3_90.130037	chr1	37267553	37267741	GENE_ID=GRIK3;Pool=1	188
GRIK3_91.157472	chr1	37270536	37270757	GENE_ID=GRIK3;Pool=2	221
GRIK3_91.150850	chr1	37270741	37270928	GENE_ID=GRIK3;Pool=1	187
GRIK3_92.6725	chr1	37271604	37271804	GENE_ID=GRIK3;Pool=2	200
GRIK3_92.133248	chr1	37271793	37272015	GENE_ID=GRIK3;Pool=1	222
GRIK3_93.186994	chr1	37282523	37282726	GENE_ID=GRIK3;Pool=2	203
GRIK3_93.143709	chr1	37282715	37282884	GENE_ID=GRIK3;Pool=1	169
GRIK3_94.77285	chr1	37285200	37285365	GENE_ID=GRIK3;Pool=2	165
GRIK3_94.93985	chr1	37285354	37285560	GENE_ID=GRIK3;Pool=1	206
GRIK3_95.146014	chr1	37291171	37291381	GENE_ID=GRIK3;Pool=2	210
GRIK3_95.233891	chr1	37291355	37291441	GENE_ID=GRIK3;Pool=1	86
GRIK3_96.187104	chr1	37307218	37307415	GENE_ID=GRIK3;Pool=2	197
GRIK3_96.127224	chr1	37307345	37307511	GENE_ID=GRIK3;Pool=1	166
GRIK3_96.203868	chr1	37307500	37307616	GENE_ID=GRIK3;Pool=2	116
GRIK3_97.130870	chr1	37315788	37315972	GENE_ID=GRIK3;Pool=1	184
GRIK3_97.121950	chr1	37315956	37316055	GENE_ID=GRIK3;Pool=2	99
GRIK3_98.176846	chr1	37319167	37319371	GENE_ID=GRIK3;Pool=1	204
GRIK3_99.177251	chr1	37324622	37324831	GENE_ID=GRIK3;Pool=2	209
GRIK3_99.182869	chr1	37324820	37324987	GENE_ID=GRIK3;Pool=1	167
GRIK3_100.6628	chr1	37325430	37325632	GENE_ID=GRIK3;Pool=2	202
GRIK3_101.116709	chr1	37335298	37335513	GENE_ID=GRIK3;Pool=1	215
GRIK3_102.262737	chr1	37337724	37337851	GENE_ID=GRIK3;Pool=2	127
GRIK3_102.306679	chr1	37337839	37337986	GENE_ID=GRIK3;Pool=1	147
GRIK3_103.136401	chr1	37346104	37346330	GENE_ID=GRIK3;Pool=2	226
GRIK3_103.81374	chr1	37346319	37346533	GENE_ID=GRIK3;Pool=1	214
GRIK3_104.173252	chr1	37356422	37356594	GENE_ID=GRIK3;Pool=2	172
GRIK3_104.32970	chr1	37356582	37356702	GENE_ID=GRIK3;Pool=1	120
GRIK3_105.95	chr1	37499529	37499765	GENE_ID=GRIK3;Pool=2	236
FAAH_106.83062	chr1	46859992	46860216	GENE_ID=FAAH;Pool=1	224
FAAH_106.46555	chr1	46860031	46860254	GENE_ID=FAAH;Pool=2	223
FAAH_107.180241	chr1	46867755	46867972	GENE_ID=FAAH;Pool=1	217
FAAH_108.235120	chr1	46870668	46870887	GENE_ID=FAAH;Pool=2	219
FAAH_109.7853	chr1	46870990	46871225	GENE_ID=FAAH;Pool=1	235
FAAH_109.3162	chr1	46871179	46871384	GENE_ID=FAAH;Pool=2	205
FAAH_110.86999	chr1	46871369	46871560	GENE_ID=FAAH;Pool=1	191
FAAH_111.90065	chr1	46871580	46871814	GENE_ID=FAAH;Pool=2	234
FAAH_112.34358	chr1	46871867	46872073	GENE_ID=FAAH;Pool=1	206
FAAH_113.246005	chr1	46874095	46874313	GENE_ID=FAAH;Pool=2	218
FAAH_114.204960	chr1	46874740	46874893	GENE_ID=FAAH;Pool=1	153
FAAH_115.138374	chr1	46875989	46876214	GENE_ID=FAAH;Pool=2	225
FAAH_116.130832	chr1	46876435	46876581	GENE_ID=FAAH;Pool=1	146
FAAH_117.95465	chr1	46877217	46877423	GENE_ID=FAAH;Pool=2	206
FAAH_118.52387	chr1	46877757	46877981	GENE_ID=FAAH;Pool=1	224
FAAH_119.1623	chr1	46878609	46878835	GENE_ID=FAAH;Pool=2	226
FAAH_119.106189	chr1	46878772	46878982	GENE_ID=FAAH;Pool=1	210
FAAH_120.142956	chr1	46879094	46879322	GENE_ID=FAAH;Pool=2	228
CYP4B1_121.19536	chr1	47264692	47264865	GENE_ID=CYP4B1;Pool=1	173
CYP4B1_121.193388	chr1	47264846	47264977	GENE_ID=CYP4B1;Pool=2	131
CYP4B1_122.117168	chr1	47276449	47276574	GENE_ID=CYP4B1;Pool=1	125
CYP4B1_122.80253	chr1	47276563	47276730	GENE_ID=CYP4B1;Pool=2	167
CYP4B1_123.127192	chr1	47276754	47276943	GENE_ID=CYP4B1;Pool=1	189
CYP4B1_124.204198	chr1	47278057	47278271	GENE_ID=CYP4B1;Pool=2	214
CYP4B1_124.145080	chr1	47278260	47278384	GENE_ID=CYP4B1;Pool=1	124
CYP4B1_125.306366	chr1	47279132	47279315	GENE_ID=CYP4B1;Pool=2	183
CYP4B1_126.239525	chr1	47279527	47279640	GENE_ID=CYP4B1;Pool=1	113
CYP4B1_126.222742	chr1	47279629	47279829	GENE_ID=CYP4B1;Pool=2	200
CYP4B1_127.132974	chr1	47279824	47280029	GENE_ID=CYP4B1;Pool=1	205
CYP4B1_128.208397	chr1	47280728	47280955	GENE_ID=CYP4B1;Pool=2	227
CYP4B1_129.117810	chr1	47282696	47282916	GENE_ID=CYP4B1;Pool=1	220
CYP4B1_130.69649	chr1	47283589	47283772	GENE_ID=CYP4B1;Pool=2	183
CYP4B1_130.34948	chr1	47283785	47283925	GENE_ID=CYP4B1;Pool=1	140
CYP4B1_132.15430	chr1	47284270	47284491	GENE_ID=CYP4B1;Pool=2	221
CYP4Z1_133.163987	chr1	47533141	47533362	GENE_ID=CYP4Z1;Pool=1	221
CYP4Z1_134.19683	chr1	47534230	47534411	GENE_ID=CYP4Z1;Pool=2	181
CYP4Z1_134.131738	chr1	47534393	47534550	GENE_ID=CYP4Z1;Pool=1	157
CYP4Z1_135.46769	chr1	47546203	47546431	GENE_ID=CYP4Z1;Pool=2	228
CYP4Z1_136.57346	chr1	47547958	47548188	GENE_ID=CYP4Z1;Pool=1	230
CYP4Z1_137.366937	chr1	47550211	47550423	GENE_ID=CYP4Z1;Pool=2	212
CYP4Z1_138.192139	chr1	47550436	47550666	GENE_ID=CYP4Z1;Pool=1	230
CYP4Z1_139.123971	chr1	47560125	47560349	GENE_ID=CYP4Z1;Pool=2	224
CYP4Z1_140.293504	chr1	47564746	47564962	GENE_ID=CYP4Z1;Pool=1	216
CYP4Z1_141.285101	chr1	47571756	47571970	GENE_ID=CYP4Z1;Pool=2	214
CYP4Z1_142.5373	chr1	47581170	47581316	GENE_ID=CYP4Z1;Pool=1	146
CYP4Z1_143.155277	chr1	47582193	47582364	GENE_ID=CYP4Z1;Pool=2	171
CYP4Z1_143.98473	chr1	47582355	47582539	GENE_ID=CYP4Z1;Pool=1	184
CYP4Z1_144.17221	chr1	47583355	47583548	GENE_ID=CYP4Z1;Pool=2	193
CYP4Z1_144.97062	chr1	47583510	47583721	GENE_ID=CYP4Z1;Pool=1	211
CPT2_145.58540	chr1	53662590	53662823	GENE_ID=CPT2;Pool=2	233
CPT2_146.196824	chr1	53666363	53666525	GENE_ID=CPT2;Pool=1	162
CPT2_147.24696	chr1	53667934	53668155	GENE_ID=CPT2;Pool=2	221
CPT2_148.1.301286	chr1	53675563	53675777	GENE_ID=CPT2;Pool=1	214
CPT2_148.1.172687	chr1	53675767	53675990	GENE_ID=CPT2;Pool=2	223
CPT2_148.1.168977	chr1	53675979	53676151	GENE_ID=CPT2;Pool=1	172
CPT2_148.1.184906	chr1	53676140	53676339	GENE_ID=CPT2;Pool=2	199
CPT2_148.1.262214	chr1	53676331	53676501	GENE_ID=CPT2;Pool=1	170
CPT2_148.2.114912	chr1	53676434	53676662	GENE_ID=CPT2;Pool=2	228
CPT2_148.2.128106	chr1	53676651	53676863	GENE_ID=CPT2;Pool=1	212
CPT2_148.2.206492	chr1	53676817	53677037	GENE_ID=CPT2;Pool=2	220
CPT2_149.166176	chr1	53678717	53678945	GENE_ID=CPT2;Pool=1	228
CPT2_149.13295	chr1	53678934	53679149	GENE_ID=CPT2;Pool=2	215
CPT2_149.266256	chr1	53679144	53679275	GENE_ID=CPT2;Pool=1	131
CYP2J2_150.132191	chr1	60359297	60359524	GENE_ID=CYP2J2;Pool=2	227
CYP2J2_151.176752	chr1	60366629	60366805	GENE_ID=CYP2J2;Pool=1	176
CYP2J2_152.122142	chr1	60370531	60370731	GENE_ID=CYP2J2;Pool=2	200
CYP2J2_152.112354	chr1	60370721	60370795	GENE_ID=CYP2J2;Pool=1	74
CYP2J2_153.128721	chr1	60373364	60373587	GENE_ID=CYP2J2;Pool=2	223
CYP2J2_153.235419	chr1	60373578	60373669	GENE_ID=CYP2J2;Pool=1	91
CYP2J2_154.420980	chr1	60375446	60375644	GENE_ID=CYP2J2;Pool=2	198
CYP2J2_155.109569	chr1	60377251	60377469	GENE_ID=CYP2J2;Pool=1	218
CYP2J2_156.4678	chr1	60377666	60377879	GENE_ID=CYP2J2;Pool=2	213
CYP2J2_156.187859	chr1	60377868	60378051	GENE_ID=CYP2J2;Pool=1	183
CYP2J2_157.78105	chr1	60381570	60381790	GENE_ID=CYP2J2;Pool=2	220
CYP2J2_158.157283	chr1	60392173	60392350	GENE_ID=CYP2J2;Pool=1	177
CYP2J2_158.223762	chr1	60392330	60392436	GENE_ID=CYP2J2;Pool=2	106
LEPR_159.10259	chr1	66031165	66031334	GENE_ID=LEPR;Pool=1	169
LEPR_160.136355	chr1	66035989	66036202	GENE_ID=LEPR;Pool=2	213
LEPR_160.219843	chr1	66036191	66036396	GENE_ID=LEPR;Pool=1	205
LEPR_160.273305	chr1	66036385	66036541	GENE_ID=LEPR;Pool=2	156
LEPR_93890_gap_1.465295	chr1	66038026	66038194	GENE_ID=LEPR;Pool=1	168
LEPR_162.311324	chr1	66058238	66058451	GENE_ID=LEPR;Pool=2	213
LEPR_162.195430	chr1	66058440	66058627	GENE_ID=LEPR;Pool=1	187
LEPR_163.82404	chr1	66061960	66062181	GENE_ID=LEPR;Pool=2	221
LEPR_163.48706	chr1	66062170	66062326	GENE_ID=LEPR;Pool=1	156
LEPR_164.270886	chr1	66064290	66064507	GENE_ID=LEPR;Pool=2	217
LEPR_165.574969	chr1	66066989	66067190	GENE_ID=LEPR;Pool=1	201
LEPR_165.19901	chr1	66067179	66067397	GENE_ID=LEPR;Pool=2	218
LEPR_165.151154	chr1	66067359	66067580	GENE_ID=LEPR;Pool=1	221
LEPR_166.36169	chr1	66067569	66067726	GENE_ID=LEPR;Pool=2	157
LEPR_167.209021	chr1	66070655	66070742	GENE_ID=LEPR;Pool=1	87
LEPR_167.345272	chr1	66070731	66070931	GENE_ID=LEPR;Pool=2	200
LEPR_168.11797	chr1	66074356	66074542	GENE_ID=LEPR;Pool=1	186
LEPR_168.110506	chr1	66074531	66074600	GENE_ID=LEPR;Pool=2	69
LEPR_169.351133	chr1	66075616	66075809	GENE_ID=LEPR;Pool=1	193
LEPR_170.141667	chr1	66075843	66076063	GENE_ID=LEPR;Pool=2	220
LEPR_171.92040	chr1	66081574	66081734	GENE_ID=LEPR;Pool=1	160
LEPR_171.283349	chr1	66081723	66081912	GENE_ID=LEPR;Pool=2	189
LEPR_172.16685	chr1	66083454	66083667	GENE_ID=LEPR;Pool=1	213
LEPR_172.101345	chr1	66083656	66083847	GENE_ID=LEPR;Pool=2	191
LEPR_173.122583	chr1	66085488	66085621	GENE_ID=LEPR;Pool=1	133
LEPR_173.125128	chr1	66085610	66085726	GENE_ID=LEPR;Pool=2	116
LEPR_174.14711	chr1	66086961	66087180	GENE_ID=LEPR;Pool=1	219
LEPR_175.122816	chr1	66088488	66088708	GENE_ID=LEPR;Pool=2	220
LEPR_176.201171	chr1	66091689	66091861	GENE_ID=LEPR;Pool=1	172
LEPR_210.26118	chr1	66095983	66096119	GENE_ID=LEPR;Pool=2	136
LEPR_178.82349	chr1	66098741	66098928	GENE_ID=LEPR;Pool=1	187
LEPR_179.196029	chr1	66101825	66102044	GENE_ID=LEPR;Pool=2	219
LEPR_179.330162	chr1	66102033	66102145	GENE_ID=LEPR;Pool=1	112
LEPR_179.573915	chr1	66102134	66102355	GENE_ID=LEPR;Pool=2	221
LEPR_179.270994	chr1	66102344	66102519	GENE_ID=LEPR;Pool=1	175
LEPR_179.555651	chr1	66102505	66102706	GENE_ID=LEPR;Pool=2	201
PTGER3_180.116916	chr1	71318442	71318643	GENE_ID=PTGER3;Pool=1	201
PTGER3_181.310934	chr1	71418475	71418699	GENE_ID=PTGER3;Pool=2	224
PTGER3_181.298883	chr1	71418688	71418881	GENE_ID=PTGER3;Pool=1	193
PTGER3_182.107609	chr1	71419361	71419566	GENE_ID=PTGER3;Pool=2	205
PTGER3_183.21529	chr1	71437216	71437438	GENE_ID=PTGER3;Pool=1	222
PTGER3_184.110932	chr1	71439914	71440135	GENE_ID=PTGER3;Pool=2	221
PTGER3_185.176380	chr1	71477815	71478013	GENE_ID=PTGER3;Pool=1	198
PTGER3_185.205495	chr1	71478002	71478170	GENE_ID=PTGER3;Pool=2	168
PTGER3_185.314582	chr1	71478152	71478328	GENE_ID=PTGER3;Pool=1	176
PTGER3_186.209363	chr1	71512336	71512560	GENE_ID=PTGER3;Pool=2	224
PTGER3_186.391947	chr1	71512547	71512764	GENE_ID=PTGER3;Pool=1	217
PTGER3_186.184259	chr1	71512753	71512944	GENE_ID=PTGER3;Pool=2	191
PTGER3_186.408808	chr1	71512933	71513105	GENE_ID=PTGER3;Pool=1	172
PTGER3_186.31694	chr1	71513094	71513265	GENE_ID=PTGER3;Pool=2	171
GBP6_187.430068	chr1	89834099	89834324	GENE_ID=GBP6;Pool=1	225
GBP6_188.103052	chr1	89835034	89835258	GENE_ID=GBP6;Pool=2	224
GBP6_189.60716	chr1	89843594	89843801	GENE_ID=GBP6;Pool=1	207
GBP6_190.417981	chr1	89843849	89844072	GENE_ID=GBP6;Pool=2	223
GBP6_190.65516	chr1	89844061	89844211	GENE_ID=GBP6;Pool=1	150
GBP6_191.150814	chr1	89845849	89846035	GENE_ID=GBP6;Pool=2	186
GBP6_191.198135	chr1	89846024	89846180	GENE_ID=GBP6;Pool=1	156
GBP6_191.158215	chr1	89846146	89846355	GENE_ID=GBP6;Pool=2	209
GBP6_192.160600	chr1	89847072	89847268	GENE_ID=GBP6;Pool=1	196
GBP6_192.4745	chr1	89847258	89847475	GENE_ID=GBP6;Pool=2	217
GBP6_192.214941	chr1	89847330	89847538	GENE_ID=GBP6;Pool=1	208
GBP6_193.245695	chr1	89848217	89848442	GENE_ID=GBP6;Pool=2	225
GBP6_194.36642	chr1	89849164	89849366	GENE_ID=GBP6;Pool=1	202
GBP6_195.275593	chr1	89849571	89849791	GENE_ID=GBP6;Pool=2	220
GBP6_195.238711	chr1	89849780	89849905	GENE_ID=GBP6;Pool=1	125
GBP6_196.39993	chr1	89850717	89850927	GENE_ID=GBP6;Pool=2	210
GBP6_196.109748	chr1	89850913	89851050	GENE_ID=GBP6;Pool=1	137
DPYD_197.23081	chr1	97544503	97544722	GENE_ID=DPYD;Pool=2	219
DPYD_198.53985	chr1	97547823	97548036	GENE_ID=DPYD;Pool=1	213
DPYD_199.182634	chr1	97563927	97564146	GENE_ID=DPYD;Pool=2	219
DPYD_199.43946	chr1	97564118	97564194	GENE_ID=DPYD;Pool=1	76
DPYD_200.67199	chr1	97658602	97658824	GENE_ID=DPYD;Pool=2	222
DPYD_201.15394	chr1	97700374	97700560	GENE_ID=DPYD;Pool=1	186
DPYD_202.121619	chr1	97770761	97770985	GENE_ID=DPYD;Pool=2	224
DPYD_203.284522	chr1	97771694	97771896	GENE_ID=DPYD;Pool=1	202
DPYD_204.37748	chr1	97839043	97839267	GENE_ID=DPYD;Pool=2	224
DPYD_205.17427	chr1	97847861	97848047	GENE_ID=DPYD;Pool=1	186
DPYD_206.174291	chr1	97915454	97915676	GENE_ID=DPYD;Pool=2	222
DPYD_206.206282	chr1	97915665	97915856	GENE_ID=DPYD;Pool=1	191
DPYD_207.112095	chr1	97981109	97981319	GENE_ID=DPYD;Pool=2	210
DPYD_207.162432	chr1	97981305	97981480	GENE_ID=DPYD;Pool=1	175
DPYD_207.72048	chr1	97981456	97981645	GENE_ID=DPYD;Pool=2	189
DPYD_208.312234	chr1	98015105	98015317	GENE_ID=DPYD;Pool=1	212
DPYD_209.31415	chr1	98039288	98039490	GENE_ID=DPYD;Pool=2	202
DPYD_209.332788	chr1	98039476	98039625	GENE_ID=DPYD;Pool=1	149
DPYD_210.242718	chr1	98058763	98058964	GENE_ID=DPYD;Pool=2	201
DPYD_211.14628	chr1	98060465	98060688	GENE_ID=DPYD;Pool=1	223
DPYD_211.164317	chr1	98060677	98060818	GENE_ID=DPYD;Pool=2	141
DPYD_212.9874	chr1	98144588	98144801	GENE_ID=DPYD;Pool=1	213
DPYD_213.190261	chr1	98157173	98157385	GENE_ID=DPYD;Pool=2	212
DPYD_214.22863	chr1	98164876	98165098	GENE_ID=DPYD;Pool=1	222
DPYD_214.141028	chr1	98165087	98165247	GENE_ID=DPYD;Pool=2	160
DPYD_215.114654	chr1	98186315	98186538	GENE_ID=DPYD;Pool=1	223
DPYD_216.27920	chr1	98186912	98187125	GENE_ID=DPYD;Pool=2	213
DPYD_216.119358	chr1	98187114	98187270	GENE_ID=DPYD;Pool=1	156
DPYD_217.166190	chr1	98205882	98206100	GENE_ID=DPYD;Pool=2	218
DPYD_218.234445	chr1	98293580	98293786	GENE_ID=DPYD;Pool=1	206
DPYD_219.100686	chr1	98348776	98348961	GENE_ID=DPYD;Pool=2	185
DPYD_220.256	chr1	98386340	98386572	GENE_ID=DPYD;Pool=1	232
CELSR2_221.1.346510	chr1	109792559	109792786	GENE_ID=CELSR2;Pool=2	227
CELSR2_221.1.332950	chr1	109792706	109792894	GENE_ID=CELSR2;Pool=1	188
CELSR2_221.1.329434	chr1	109792883	109793005	GENE_ID=CELSR2;Pool=2	122
CELSR2_221.1.257245	chr1	109792993	109793211	GENE_ID=CELSR2;Pool=1	218
CELSR2_221.1.353797	chr1	109793205	109793388	GENE_ID=CELSR2;Pool=2	183
CELSR2_221.1.376122	chr1	109793377	109793528	GENE_ID=CELSR2;Pool=1	151
CELSR2_221.2.241445	chr1	109793513	109793742	GENE_ID=CELSR2;Pool=2	229
CELSR2_221.2.281806	chr1	109793730	109793891	GENE_ID=CELSR2;Pool=1	161
CELSR2_221.2.670589	chr1	109793880	109794074	GENE_ID=CELSR2;Pool=2	194
CELSR2_221.2.232588	chr1	109794060	109794287	GENE_ID=CELSR2;Pool=1	227
CELSR2_221.2.402821	chr1	109794281	109794438	GENE_ID=CELSR2;Pool=2	157
CELSR2_221.2.446877	chr1	109794429	109794648	GENE_ID=CELSR2;Pool=1	219
CELSR2_221.3.594626	chr1	109794637	109794848	GENE_ID=CELSR2;Pool=2	211
CELSR2_221.3.239124	chr1	109794837	109795057	GENE_ID=CELSR2;Pool=1	220
CELSR2_221.3.243547	chr1	109795057	109795272	GENE_ID=CELSR2;Pool=2	215
CELSR2_221.3.513443	chr1	109795261	109795472	GENE_ID=CELSR2;Pool=1	211
CELSR2_221.4.305741	chr1	109795461	109795669	GENE_ID=CELSR2;Pool=2	208
CELSR2_221.4.242468	chr1	109795655	109795770	GENE_ID=CELSR2;Pool=1	115
CELSR2_221.4.441451	chr1	109795759	109795890	GENE_ID=CELSR2;Pool=2	131
CELSR2_221.4.180923	chr1	109795879	109796087	GENE_ID=CELSR2;Pool=1	208
CELSR2_222.517276	chr1	109801000	109801232	GENE_ID=CELSR2;Pool=2	232
CELSR2_222.50330	chr1	109801196	109801426	GENE_ID=CELSR2;Pool=1	230
CELSR2_222.186125	chr1	109801387	109801597	GENE_ID=CELSR2;Pool=2	210
CELSR2_222.373541	chr1	109801597	109801812	GENE_ID=CELSR2;Pool=1	215
CELSR2_223.145467	chr1	109803569	109803776	GENE_ID=CELSR2;Pool=2	207
CELSR2_223.157776	chr1	109803774	109803941	GENE_ID=CELSR2;Pool=1	167
CELSR2_224.95525	chr1	109803964	109804162	GENE_ID=CELSR2;Pool=2	198
CELSR2_224.130142	chr1	109804150	109804316	GENE_ID=CELSR2;Pool=1	166
CELSR2_225.108886	chr1	109804339	109804506	GENE_ID=CELSR2;Pool=2	167
CELSR2_225.241153	chr1	109804494	109804694	GENE_ID=CELSR2;Pool=1	200
CELSR2_226.304069	chr1	109804859	109805020	GENE_ID=CELSR2;Pool=2	161
CELSR2_226.172514	chr1	109805013	109805193	GENE_ID=CELSR2;Pool=1	180
CELSR2_227.120599	chr1	109805337	109805562	GENE_ID=CELSR2;Pool=2	225
CELSR2_227.147826	chr1	109805557	109805774	GENE_ID=CELSR2;Pool=1	217
CELSR2_228.219718	chr1	109805698	109805930	GENE_ID=CELSR2;Pool=2	232
CELSR2_229.85211	chr1	109806172	109806318	GENE_ID=CELSR2;Pool=1	146
CELSR2_229.177797	chr1	109806301	109806500	GENE_ID=CELSR2;Pool=2	199
CELSR2_230.5445	chr1	109806658	109806835	GENE_ID=CELSR2;Pool=1	177
CELSR2_230.126879	chr1	109806804	109807040	GENE_ID=CELSR2;Pool=2	236
CELSR2_230.212531	chr1	109806996	109807228	GENE_ID=CELSR2;Pool=1	232
CELSR2_231.310998	chr1	109807217	109807378	GENE_ID=CELSR2;Pool=2	161
CELSR2_232.58571	chr1	109807405	109807615	GENE_ID=CELSR2;Pool=1	210
CELSR2_232.65550	chr1	109807598	109807740	GENE_ID=CELSR2;Pool=2	142
CELSR2_233.171650	chr1	109807757	109807995	GENE_ID=CELSR2;Pool=1	238
CELSR2_234.251944	chr1	109808193	109808422	GENE_ID=CELSR2;Pool=2	229
CELSR2_234.128541	chr1	109808410	109808568	GENE_ID=CELSR2;Pool=1	158
CELSR2_234.132835	chr1	109808518	109808750	GENE_ID=CELSR2;Pool=2	232
CELSR2_235.76079	chr1	109808737	109808946	GENE_ID=CELSR2;Pool=1	209
CELSR2_236.144900	chr1	109810100	109810333	GENE_ID=CELSR2;Pool=2	233
CELSR2_237.118950	chr1	109810463	109810695	GENE_ID=CELSR2;Pool=1	232
CELSR2_238.112780	chr1	109811173	109811376	GENE_ID=CELSR2;Pool=2	203
CELSR2_238.165873	chr1	109811371	109811490	GENE_ID=CELSR2;Pool=1	119
CELSR2_239.8376	chr1	109811489	109811643	GENE_ID=CELSR2;Pool=2	154
CELSR2_240.127152	chr1	109811720	109811920	GENE_ID=CELSR2;Pool=1	200
CELSR2_241.35673	chr1	109812017	109812242	GENE_ID=CELSR2;Pool=2	225
CELSR2_241.71545	chr1	109812208	109812390	GENE_ID=CELSR2;Pool=1	182
CELSR2_242.140758	chr1	109812375	109812544	GENE_ID=CELSR2;Pool=2	169
CELSR2_243.34657	chr1	109812528	109812760	GENE_ID=CELSR2;Pool=1	232
CELSR2_244.281388	chr1	109812853	109813079	GENE_ID=CELSR2;Pool=2	226
CELSR2_244.63245	chr1	109813066	109813264	GENE_ID=CELSR2;Pool=1	198
CELSR2_245.18588	chr1	109813449	109813654	GENE_ID=CELSR2;Pool=2	205
CELSR2_245.124506	chr1	109813635	109813831	GENE_ID=CELSR2;Pool=1	196
CELSR2_246.46348	chr1	109813759	109813980	GENE_ID=CELSR2;Pool=2	221
CELSR2_247.207353	chr1	109813989	109814176	GENE_ID=CELSR2;Pool=1	187
CELSR2_248.321382	chr1	109814190	109814398	GENE_ID=CELSR2;Pool=2	208
CELSR2_249.143274	chr1	109814801	109815026	GENE_ID=CELSR2;Pool=1	225
CELSR2_249.2345	chr1	109815014	109815147	GENE_ID=CELSR2;Pool=2	133
CELSR2_250.185245	chr1	109815170	109815398	GENE_ID=CELSR2;Pool=1	228
CELSR2_251.160510	chr1	109815404	109815633	GENE_ID=CELSR2;Pool=2	229
CELSR2_251.106639	chr1	109815534	109815754	GENE_ID=CELSR2;Pool=1	220
CELSR2_252.46124	chr1	109815773	109815988	GENE_ID=CELSR2;Pool=2	215
CELSR2_252.10810	chr1	109815862	109816082	GENE_ID=CELSR2;Pool=1	220
CELSR2_253.132787	chr1	109816071	109816270	GENE_ID=CELSR2;Pool=2	199
CELSR2_253.60708	chr1	109816258	109816427	GENE_ID=CELSR2;Pool=1	169
CELSR2_254.140979	chr1	109816567	109816783	GENE_ID=CELSR2;Pool=2	216
PSRC1_255.271457	chr1	109822575	109822796	GENE_ID=PSRC1;Pool=1	221
PSRC1_256.161862	chr1	109822963	109823186	GENE_ID=PSRC1;Pool=2	223
PSRC1_257.402862	chr1	109823217	109823431	GENE_ID=PSRC1;Pool=1	214
PSRC1_257.181942	chr1	109823407	109823606	GENE_ID=PSRC1;Pool=2	199
PSRC1_257.242282	chr1	109823481	109823682	GENE_ID=PSRC1;Pool=1	201
PSRC1_258.231156	chr1	109823705	109823918	GENE_ID=PSRC1;Pool=2	213
PSRC1_259.195519	chr1	109824206	109824295	GENE_ID=PSRC1;Pool=1	89
PSRC1_259.315998	chr1	109824283	109824512	GENE_ID=PSRC1;Pool=2	229
PSRC1_259.329093	chr1	109824415	109824643	GENE_ID=PSRC1;Pool=1	228
PSRC1_259.170665	chr1	109824616	109824712	GENE_ID=PSRC1;Pool=2	96
PSRC1_260.149019	chr1	109824989	109825203	GENE_ID=PSRC1;Pool=1	214
PSRC1_260.59622	chr1	109825192	109825362	GENE_ID=PSRC1;Pool=2	170
SORT1_262.139961	chr1	109856535	109856757	GENE_ID=SORT1;Pool=1	222
SORT1_262.68552	chr1	109856679	109856898	GENE_ID=SORT1;Pool=2	219
SORT1_263.78057	chr1	109856887	109857053	GENE_ID=SORT1;Pool=1	166
SORT1_264.198384	chr1	109857217	109857436	GENE_ID=SORT1;Pool=2	219
SORT1_265.356488	chr1	109859441	109859610	GENE_ID=SORT1;Pool=1	169
SORT1_266.155027	chr1	109860446	109860629	GENE_ID=SORT1;Pool=2	183
SORT1_267.248813	chr1	109865547	109865749	GENE_ID=SORT1;Pool=1	202
SORT1_268.50735	chr1	109867504	109867725	GENE_ID=SORT1;Pool=2	221
SORT1_269.13222	chr1	109869476	109869699	GENE_ID=SORT1;Pool=1	223
SORT1_269.198050	chr1	109869688	109869795	GENE_ID=SORT1;Pool=2	107
SORT1_270.122010	chr1	109870049	109870232	GENE_ID=SORT1;Pool=1	183
SORT1_271.35553	chr1	109878799	109879020	GENE_ID=SORT1;Pool=2	221
SORT1_272.10486	chr1	109883245	109883419	GENE_ID=SORT1;Pool=1	174
SORT1_272.330301	chr1	109883408	109883517	GENE_ID=SORT1;Pool=2	109
SORT1_273.28222	chr1	109884585	109884803	GENE_ID=SORT1;Pool=1	218
SORT1_274.172198	chr1	109888316	109888538	GENE_ID=SORT1;Pool=2	222
SORT1_275.141259	chr1	109890016	109890232	GENE_ID=SORT1;Pool=1	216
SORT1_276.126846	chr1	109893503	109893694	GENE_ID=SORT1;Pool=2	191
SORT1_277.409598	chr1	109896967	109897177	GENE_ID=SORT1;Pool=1	210
SORT1_278.38805	chr1	109897947	109898170	GENE_ID=SORT1;Pool=2	223
SORT1_279.85979	chr1	109909953	109910167	GENE_ID=SORT1;Pool=1	214
SORT1_280.77489	chr1	109912094	109912315	GENE_ID=SORT1;Pool=2	221
SORT1_281.19177	chr1	109940131	109940350	GENE_ID=SORT1;Pool=1	219
SORT1_281.8982	chr1	109940268	109940509	GENE_ID=SORT1;Pool=2	241
SORT1_281.1856	chr1	109940498	109940719	GENE_ID=SORT1;Pool=1	221
GSTM4_hs215_r5.129385	chr1	110198618	110198825	GENE_ID=GSTM4;Pool=2	207
GSTM4_282.118070	chr1	110198923	110199137	GENE_ID=GSTM4;Pool=1	214
GSTM4_283.137097	chr1	110199252	110199483	GENE_ID=GSTM4;Pool=2	231
GSTM4_284.100263	chr1	110199763	110199981	GENE_ID=GSTM4;Pool=1	218
GSTM4_285.208061	chr1	110200104	110200331	GENE_ID=GSTM4;Pool=2	227
GSTM4_286.81036	chr1	110200352	110200535	GENE_ID=GSTM4;Pool=1	183
GSTM4_287.9199	chr1	110201346	110201580	GENE_ID=GSTM4;Pool=2	234
GSTM4_288.293941	chr1	110201560	110201777	GENE_ID=GSTM4;Pool=1	217
GSTM4_289.172839	chr1	110203658	110203871	GENE_ID=GSTM4;Pool=2	213
GSTM4_289.114800	chr1	110203860	110203978	GENE_ID=GSTM4;Pool=1	118
GSTM4_290.8846	chr1	110207530	110207751	GENE_ID=GSTM4;Pool=2	221
GSTM2_291.42176	chr1	110210613	110210846	GENE_ID=GSTM2;Pool=1	233
GSTM2_292.87882	chr1	110210991	110211177	GENE_ID=GSTM2;Pool=2	186
GSTM2_293.124765	chr1	110211417	110211646	GENE_ID=GSTM2;Pool=1	229
GSTM2_294.173594	chr1	110211834	110212066	GENE_ID=GSTM2;Pool=2	232
GSTM2_295.229678	chr1	110212017	110212244	GENE_ID=GSTM2;Pool=1	227
GSTM2_296.115155	chr1	110213722	110213944	GENE_ID=GSTM2;Pool=2	222
GSTM2_296.105602	chr1	110213932	110214024	GENE_ID=GSTM2;Pool=1	92
GSTM2_296.247510	chr1	110214049	110214228	GENE_ID=GSTM2;Pool=2	179
GSTM2_298.11715	chr1	110217213	110217440	GENE_ID=GSTM2;Pool=1	227
GSTM2_298.290612	chr1	110217429	110217515	GENE_ID=GSTM2;Pool=2	86
GSTM2_299.57995	chr1	110224240	110224456	GENE_ID=GSTM2;Pool=1	216
GSTM1_region_1.1.480890	chr1	110228305	110228529	GENE_ID=GSTM1;Pool=2	224
GSTM1_region_1.1.1368634	chr1	110228518	110228707	GENE_ID=GSTM1;Pool=1	189
GSTM1_region_1.1.1159729	chr1	110228696	110228925	GENE_ID=GSTM1;Pool=2	229
GSTM1_region_1.1.1321745	chr1	110228924	110229140	GENE_ID=GSTM1;Pool=1	216
GSTM1_region_1.2.492955	chr1	110229362	110229584	GENE_ID=GSTM1;Pool=2	222
GSTM1_region_1.2.771176	chr1	110229571	110229789	GENE_ID=GSTM1;Pool=1	218
GSTM1_region_1.2.342894	chr1	110229778	110229999	GENE_ID=GSTM1;Pool=2	221
GSTM1_region_1.2.58702	chr1	110229988	110230223	GENE_ID=GSTM1;Pool=1	235
GSTM1_region_1.3.118023	chr1	110230212	110230444	GENE_ID=GSTM1;Pool=2	232
GSTM1_region_1.3.923281	chr1	110230435	110230674	GENE_ID=GSTM1;Pool=1	239
GSTM1_region_1.3.557177	chr1	110230662	110230891	GENE_ID=GSTM1;Pool=2	229
GSTM1_region_1.3.345419	chr1	110230883	110231074	GENE_ID=GSTM1;Pool=1	191
GSTM1_region_1.3.139666	chr1	110231063	110231294	GENE_ID=GSTM1;Pool=2	231
GSTM1_region_1.4.1396920	chr1	110231283	110231507	GENE_ID=GSTM1;Pool=1	224
GSTM1_region_1.4.906903	chr1	110231496	110231662	GENE_ID=GSTM1;Pool=2	166
GSTM1_region_1.4.1532144	chr1	110231650	110231840	GENE_ID=GSTM1;Pool=1	190
GSTM1_region_1.4.1418023	chr1	110231829	110232050	GENE_ID=GSTM1;Pool=2	221
GSTM1_region_1.4.97091	chr1	110232039	110232185	GENE_ID=GSTM1;Pool=1	146
GSTM1_region_1.5.1455367	chr1	110232174	110232377	GENE_ID=GSTM1;Pool=2	203
GSTM1_region_1.5.893877	chr1	110232366	110232563	GENE_ID=GSTM1;Pool=1	197
GSTM1_region_1.5.2274606	chr1	110232551	110232676	GENE_ID=GSTM1;Pool=2	125
GSTM1_region_1.5.626919	chr1	110232665	110232888	GENE_ID=GSTM1;Pool=1	223
GSTM1_region_1.5.2108050	chr1	110232877	110233081	GENE_ID=GSTM1;Pool=2	204
GSTM1_region_1.5.2325121	chr1	110233056	110233283	GENE_ID=GSTM1;Pool=1	227
GSTM1_region_1.6.1194774	chr1	110233272	110233405	GENE_ID=GSTM1;Pool=2	133
GSTM1_region_1.6.237040	chr1	110233394	110233588	GENE_ID=GSTM1;Pool=1	194
GSTM1_region_1.6.1385567	chr1	110233564	110233685	GENE_ID=GSTM1;Pool=2	121
GSTM1_region_1.6.755994	chr1	110233672	110233824	GENE_ID=GSTM1;Pool=1	152
GSTM1_region_1.6.575434	chr1	110233978	110234165	GENE_ID=GSTM1;Pool=2	187
GSTM1_region_1.6.1112277	chr1	110234154	110234248	GENE_ID=GSTM1;Pool=1	94
GSTM1_region_1.7.1413912	chr1	110234237	110234447	GENE_ID=GSTM1;Pool=2	210
GSTM1_region_1.7.783442	chr1	110234436	110234663	GENE_ID=GSTM1;Pool=1	227
GSTM1_region_1.7.516667	chr1	110234829	110235042	GENE_ID=GSTM1;Pool=2	213
GSTM1_region_1.7.311022	chr1	110235031	110235261	GENE_ID=GSTM1;Pool=1	230
GSTM1_region_1.8.1046192	chr1	110235250	110235470	GENE_ID=GSTM1;Pool=2	220
GSTM1_region_1.8.161465	chr1	110235459	110235668	GENE_ID=GSTM1;Pool=1	209
GSTM1_region_1.8.1698833	chr1	110235657	110235845	GENE_ID=GSTM1;Pool=2	188
GSTM1_region_1.8.628347	chr1	110235834	110236057	GENE_ID=GSTM1;Pool=1	223
GSTM1_region_1.8.732470	chr1	110236046	110236274	GENE_ID=GSTM1;Pool=2	228
GSTM1_region_1.9.1088268	chr1	110236263	110236423	GENE_ID=GSTM1;Pool=1	160
GSTM1_region_1.9.822391	chr1	110236412	110236642	GENE_ID=GSTM1;Pool=2	230
GSTM1_region_1.9.538532	chr1	110236631	110236859	GENE_ID=GSTM1;Pool=1	228
GSTM1_region_1.9.485685	chr1	110236848	110237079	GENE_ID=GSTM1;Pool=2	231
GSTM1_region_1.10.990230	chr1	110237613	110237750	GENE_ID=GSTM1;Pool=1	137
GSTM1_region_1.10.959088	chr1	110237740	110237846	GENE_ID=GSTM1;Pool=2	106
GSTM1_region_1.10.1754400	chr1	110237835	110238061	GENE_ID=GSTM1;Pool=1	226
GSTM1_region_1.10.662381	chr1	110238059	110238287	GENE_ID=GSTM1;Pool=2	228
GSTM5_308.28835	chr1	110254813	110255040	GENE_ID=GSTM5;Pool=1	227
GSTM5_309.107606	chr1	110255160	110255286	GENE_ID=GSTM5;Pool=2	126
GSTM5_309.78086	chr1	110255275	110255435	GENE_ID=GSTM5;Pool=1	160
GSTM5_310.155139	chr1	110255656	110255874	GENE_ID=GSTM5;Pool=2	218
GSTM5_311.82323	chr1	110256023	110256252	GENE_ID=GSTM5;Pool=1	229
GSTM5_312.266819	chr1	110256210	110256444	GENE_ID=GSTM5;Pool=2	234
GSTM5_313.143294	chr1	110257456	110257683	GENE_ID=GSTM5;Pool=1	227
GSTM5_313.298927	chr1	110257716	110257900	GENE_ID=GSTM5;Pool=2	184
GSTM5_315.23180	chr1	110259811	110260022	GENE_ID=GSTM5;Pool=1	211
GSTM5_315.37497	chr1	110260017	110260213	GENE_ID=GSTM5;Pool=2	196
GSTM3_316.28068	chr1	110279630	110279846	GENE_ID=GSTM3;Pool=1	216
GSTM3_317.130126	chr1	110280017	110280225	GENE_ID=GSTM3;Pool=2	208
GSTM3_317.142467	chr1	110280192	110280410	GENE_ID=GSTM3;Pool=1	218
GSTM3_319.26326	chr1	110280646	110280846	GENE_ID=GSTM3;Pool=2	200
GSTM3_320.107880	chr1	110280852	110281076	GENE_ID=GSTM3;Pool=1	224
GSTM3_321.213548	chr1	110281974	110282191	GENE_ID=GSTM3;Pool=2	217
GSTM3_322.335	chr1	110282316	110282539	GENE_ID=GSTM3;Pool=1	223
GSTM3_323.85396	chr1	110282757	110282948	GENE_ID=GSTM3;Pool=2	191
SP_6.6269	chr1	110282887	110283070	GENE_ID=GSTM3;Pool=1	183
SLC16A1_324.280019	chr1	113456443	113456668	GENE_ID=SLC16A1;Pool=2	225
SLC16A1_324.347692	chr1	113456657	113456844	GENE_ID=SLC16A1;Pool=1	187
SLC16A1_325.383800	chr1	113459765	113459988	GENE_ID=SLC16A1;Pool=2	223
SLC16A1_325.166645	chr1	113459977	113460162	GENE_ID=SLC16A1;Pool=1	185
SLC16A1_325.238305	chr1	113460151	113460281	GENE_ID=SLC16A1;Pool=2	130
SLC16A1_325.220745	chr1	113460270	113460492	GENE_ID=SLC16A1;Pool=1	222
SLC16A1_325.312584	chr1	113460481	113460628	GENE_ID=SLC16A1;Pool=2	147
SLC16A1_325.324496	chr1	113460617	113460764	GENE_ID=SLC16A1;Pool=1	147
SLC16A1_326.101867	chr1	113464576	113464793	GENE_ID=SLC16A1;Pool=2	217
SLC16A1_327.8417	chr1	113471671	113471802	GENE_ID=SLC16A1;Pool=1	131
SLC16A1_327.266678	chr1	113471791	113471941	GENE_ID=SLC16A1;Pool=2	150
AMPD1_328.78118	chr1	115215710	115215918	GENE_ID=AMPD1;Pool=1	208
AMPD1_329.340553	chr1	115216185	115216402	GENE_ID=AMPD1;Pool=2	217
AMPD1_329.76161	chr1	115216347	115216561	GENE_ID=AMPD1;Pool=1	214
AMPD1_330.56470	chr1	115216550	115216754	GENE_ID=AMPD1;Pool=2	204
AMPD1_331.114943	chr1	115217312	115217531	GENE_ID=AMPD1;Pool=1	219
AMPD1_332.19362	chr1	115217994	115218206	GENE_ID=AMPD1;Pool=2	212
AMPD1_332.164173	chr1	115218195	115218368	GENE_ID=AMPD1;Pool=1	173
AMPD1_333.101379	chr1	115218443	115218629	GENE_ID=AMPD1;Pool=2	186
AMPD1_334.170421	chr1	115219965	115220190	GENE_ID=AMPD1;Pool=1	225
AMPD1_335.154043	chr1	115220507	115220685	GENE_ID=AMPD1;Pool=2	178
AMPD1_336.38219	chr1	115220741	115220963	GENE_ID=AMPD1;Pool=1	222
AMPD1_336.31313	chr1	115220952	115221176	GENE_ID=AMPD1;Pool=2	224
AMPD1_337.22703	chr1	115222145	115222364	GENE_ID=AMPD1;Pool=1	219
AMPD1_338.304611	chr1	115222869	115222965	GENE_ID=AMPD1;Pool=2	96
AMPD1_338.278611	chr1	115222954	115223126	GENE_ID=AMPD1;Pool=1	172
AMPD1_339.192446	chr1	115226685	115226850	GENE_ID=AMPD1;Pool=2	165
AMPD1_339.108390	chr1	115226839	115226999	GENE_ID=AMPD1;Pool=1	160
AMPD1_340.199474	chr1	115229342	115229559	GENE_ID=AMPD1;Pool=2	217
AMPD1_341.218666	chr1	115231155	115231370	GENE_ID=AMPD1;Pool=1	215
AMPD1_342.56790	chr1	115235945	115236166	GENE_ID=AMPD1;Pool=2	221
AMPD1_343.125233	chr1	115238018	115238240	GENE_ID=AMPD1;Pool=1	222
FMO5_66254_gap_1.267025	chr1	146655892	146656107	GENE_ID=FMO5;Pool=2	215
FMO5_66254_gap_1.1325654	chr1	146656096	146656219	GENE_ID=FMO5;Pool=1	123
FMO5_345.65819	chr1	146658473	146658688	GENE_ID=FMO5;Pool=2	215
FMO5_345.348281	chr1	146658677	146658838	GENE_ID=FMO5;Pool=1	161
FMO5_346.95010	chr1	146661747	146661927	GENE_ID=FMO5;Pool=2	180
FMO5_347.494090	chr1	146672700	146672880	GENE_ID=FMO5;Pool=1	180
FMO5_347.460423	chr1	146672868	146673091	GENE_ID=FMO5;Pool=2	223
FMO5_348.48776	chr1	146680322	146680434	GENE_ID=FMO5;Pool=1	112
FMO5_348.30329	chr1	146680423	146680618	GENE_ID=FMO5;Pool=2	195
FMO5_349.153052	chr1	146683822	146684038	GENE_ID=FMO5;Pool=1	216
FMO5_349.166475	chr1	146684027	146684202	GENE_ID=FMO5;Pool=2	175
FMO5_350.18527	chr1	146684729	146684922	GENE_ID=FMO5;Pool=1	193
FMO5_350.157864	chr1	146684911	146685045	GENE_ID=FMO5;Pool=2	134
FMO5_351.285916	chr1	146687308	146687526	GENE_ID=FMO5;Pool=1	218
FMO5_352.198399	chr1	146696425	146696646	GENE_ID=FMO5;Pool=2	221
ARNT_353.60724	chr1	150784427	150784638	GENE_ID=ARNT;Pool=1	211
ARNT_354.154547	chr1	150785624	150785837	GENE_ID=ARNT;Pool=2	213
ARNT_355.133773	chr1	150786521	150786743	GENE_ID=ARNT;Pool=1	222
ARNT_356.229766	chr1	150788531	150788757	GENE_ID=ARNT;Pool=2	226
ARNT_356.69545	chr1	150788746	150788925	GENE_ID=ARNT;Pool=1	179
ARNT_357.111804	chr1	150789213	150789418	GENE_ID=ARNT;Pool=2	205
ARNT_357.92788	chr1	150789370	150789580	GENE_ID=ARNT;Pool=1	210
ARNT_358.15433	chr1	150789569	150789758	GENE_ID=ARNT;Pool=2	189
ARNT_359.119670	chr1	150789785	150789979	GENE_ID=ARNT;Pool=1	194
ARNT_360.171936	chr1	150790383	150790519	GENE_ID=ARNT;Pool=2	136
ARNT_361.77638	chr1	150795626	150795842	GENE_ID=ARNT;Pool=1	216
ARNT_362.74454	chr1	150798935	150799088	GENE_ID=ARNT;Pool=2	153
ARNT_363.321962	chr1	150801535	150801748	GENE_ID=ARNT;Pool=1	213
ARNT_364.132130	chr1	150802341	150802499	GENE_ID=ARNT;Pool=2	158
ARNT_365.71397	chr1	150804249	150804439	GENE_ID=ARNT;Pool=1	190
ARNT_366.203281	chr1	150804738	150804946	GENE_ID=ARNT;Pool=2	208
ARNT_367.194843	chr1	150806970	150807176	GENE_ID=ARNT;Pool=1	206
ARNT_368.29331	chr1	150808737	150808947	GENE_ID=ARNT;Pool=2	210
ARNT_368.399795	chr1	150808936	150809026	GENE_ID=ARNT;Pool=1	90
ARNT_369.440150	chr1	150811821	150812041	GENE_ID=ARNT;Pool=2	220
ARNT_369.216432	chr1	150812030	150812164	GENE_ID=ARNT;Pool=1	134
ARNT_370.210194	chr1	150814710	150814929	GENE_ID=ARNT;Pool=2	219
ARNT_370.43737	chr1	150814919	150815142	GENE_ID=ARNT;Pool=1	223
ARNT_371.42875	chr1	150818649	150818839	GENE_ID=ARNT;Pool=2	190
ARNT_372.33642	chr1	150825173	150825304	GENE_ID=ARNT;Pool=1	131
ARNT_373.216196	chr1	150830759	150830977	GENE_ID=ARNT;Pool=2	218
ARNT_374.18470	chr1	150848968	150849166	GENE_ID=ARNT;Pool=1	198
NPR1_375.58780	chr1	153651489	153651702	GENE_ID=NPR1;Pool=2	213
NPR1_375.134277	chr1	153651695	153651887	GENE_ID=NPR1;Pool=1	192
NPR1_375.153045	chr1	153651868	153652066	GENE_ID=NPR1;Pool=2	198
NPR1_375.34700	chr1	153652048	153652251	GENE_ID=NPR1;Pool=1	203
NPR1_375.35903	chr1	153652240	153652369	GENE_ID=NPR1;Pool=2	129
NPR1_376.78026	chr1	153652959	153653169	GENE_ID=NPR1;Pool=1	210
NPR1_376.257113	chr1	153653071	153653258	GENE_ID=NPR1;Pool=2	187
NPR1_377.214938	chr1	153653518	153653687	GENE_ID=NPR1;Pool=1	169
NPR1_377.158165	chr1	153653676	153653880	GENE_ID=NPR1;Pool=2	204
NPR1_378.123630	chr1	153654089	153654258	GENE_ID=NPR1;Pool=1	169
NPR1_378.179662	chr1	153654241	153654373	GENE_ID=NPR1;Pool=2	132
NPR1_379.122174	chr1	153654882	153655100	GENE_ID=NPR1;Pool=1	218
NPR1_380.20331	chr1	153655659	153655861	GENE_ID=NPR1;Pool=2	202
NPR1_380.142560	chr1	153655857	153656038	GENE_ID=NPR1;Pool=1	181
NPR1_381.105862	chr1	153656061	153656288	GENE_ID=NPR1;Pool=2	227
NPR1_381.135732	chr1	153656280	153656429	GENE_ID=NPR1;Pool=1	149
NPR1_382.240541	chr1	153657369	153657606	GENE_ID=NPR1;Pool=2	237
NPR1_383.3181	chr1	153658182	153658403	GENE_ID=NPR1;Pool=1	221
NPR1_384.127497	chr1	153658590	153658730	GENE_ID=NPR1;Pool=2	140
NPR1_385.186212	chr1	153659006	153659179	GENE_ID=NPR1;Pool=1	173
NPR1_385.13690	chr1	153659158	153659364	GENE_ID=NPR1;Pool=2	206
NPR1_386.152041	chr1	153659422	153659648	GENE_ID=NPR1;Pool=1	226
NPR1_386.193522	chr1	153659543	153659713	GENE_ID=NPR1;Pool=2	170
NPR1_387.283605	chr1	153659699	153659884	GENE_ID=NPR1;Pool=1	185
NPR1_388.134292	chr1	153660034	153660228	GENE_ID=NPR1;Pool=2	194
NPR1_388.185911	chr1	153660216	153660350	GENE_ID=NPR1;Pool=1	134
NPR1_389.60141	chr1	153660489	153660698	GENE_ID=NPR1;Pool=2	209
NPR1_389.162458	chr1	153660693	153660811	GENE_ID=NPR1;Pool=1	118
NPR1_390.281569	chr1	153661335	153661554	GENE_ID=NPR1;Pool=2	219
NPR1_390.89582	chr1	153661542	153661736	GENE_ID=NPR1;Pool=1	194
NPR1_391.122222	chr1	153661726	153661939	GENE_ID=NPR1;Pool=2	213
NPR1_392.128225	chr1	153661868	153662061	GENE_ID=NPR1;Pool=1	193
NPR1_393.88544	chr1	153662191	153662341	GENE_ID=NPR1;Pool=2	150
NPR1_393.4332	chr1	153662311	153662493	GENE_ID=NPR1;Pool=1	182
NPR1_394.191832	chr1	153662706	153662937	GENE_ID=NPR1;Pool=2	231
NPR1_395.102813	chr1	153665532	153665711	GENE_ID=NPR1;Pool=1	179
NPR1_396.74417	chr1	153665777	153665978	GENE_ID=NPR1;Pool=2	201
PKLR_397.18896	chr1	155260270	155260477	GENE_ID=PKLR;Pool=1	207
PKLR_398.261796	chr1	155261518	155261746	GENE_ID=PKLR;Pool=2	228
PKLR_399.94900	chr1	155262952	155263174	GENE_ID=PKLR;Pool=1	222
PKLR_400.148618	chr1	155263156	155263386	GENE_ID=PKLR;Pool=2	230
PKLR_401.3628	chr1	155263968	155264107	GENE_ID=PKLR;Pool=1	139
PKLR_401.79899	chr1	155264095	155264292	GENE_ID=PKLR;Pool=2	197
PKLR_402.154851	chr1	155264287	155264509	GENE_ID=PKLR;Pool=1	222
PKLR_402.10712	chr1	155264398	155264625	GENE_ID=PKLR;Pool=2	227
PKLR_403.113098	chr1	155264735	155264939	GENE_ID=PKLR;Pool=1	204
PKLR_403.51061	chr1	155264926	155265108	GENE_ID=PKLR;Pool=2	182
PKLR_403.104865	chr1	155265084	155265288	GENE_ID=PKLR;Pool=1	204
PKLR_404.104281	chr1	155265268	155265474	GENE_ID=PKLR;Pool=2	206
PKLR_404.113277	chr1	155265360	155265589	GENE_ID=PKLR;Pool=1	229
PKLR_406.18617	chr1	155269806	155269962	GENE_ID=PKLR;Pool=2	156
PKLR_406.298186	chr1	155269951	155270120	GENE_ID=PKLR;Pool=1	169
PKLR_407.201064	chr1	155270541	155270765	GENE_ID=PKLR;Pool=2	224
PKLR_408.19150	chr1	155271014	155271237	GENE_ID=PKLR;Pool=1	223
PKLR_hs365_r10.141112	chr1	155271184	155271394	GENE_ID=PKLR;Pool=2	210
FDPS_409.122914	chr1	155279570	155279796	GENE_ID=FDPS;Pool=1	226
FDPS_410.63103	chr1	155279819	155280021	GENE_ID=FDPS;Pool=2	202
FDPS_411.184110	chr1	155282006	155282202	GENE_ID=FDPS;Pool=1	196
FDPS_412.163714	chr1	155287680	155287863	GENE_ID=FDPS;Pool=2	183
FDPS_413.120592	chr1	155287917	155288128	GENE_ID=FDPS;Pool=1	211
FDPS_414.287945	chr1	155288413	155288635	GENE_ID=FDPS;Pool=2	222
FDPS_414.134989	chr1	155288549	155288774	GENE_ID=FDPS;Pool=1	225
FDPS_416.59531	chr1	155289306	155289488	GENE_ID=FDPS;Pool=2	182
FDPS_416.172619	chr1	155289485	155289616	GENE_ID=FDPS;Pool=1	131
FDPS_417.156558	chr1	155289599	155289743	GENE_ID=FDPS;Pool=2	144
FDPS_418.17436	chr1	155290057	155290273	GENE_ID=FDPS;Pool=1	216
FDPS_418.375500	chr1	155290209	155290429	GENE_ID=FDPS;Pool=2	220
NTRK1_419.170637	chr1	156785454	156785681	GENE_ID=NTRK1;Pool=1	227
NTRK1_420.279340	chr1	156811685	156811914	GENE_ID=NTRK1;Pool=2	229
NTRK1_420.119215	chr1	156811914	156812002	GENE_ID=NTRK1;Pool=1	88
NTRK1_421.43323	chr1	156830654	156830883	GENE_ID=NTRK1;Pool=2	229
NTRK1_421.1585	chr1	156830871	156831023	GENE_ID=NTRK1;Pool=1	152
NTRK1_422.263487	chr1	156834086	156834173	GENE_ID=NTRK1;Pool=2	87
NTRK1_422.134245	chr1	156834155	156834364	GENE_ID=NTRK1;Pool=1	209
NTRK1_423.153225	chr1	156834398	156834556	GENE_ID=NTRK1;Pool=2	158
NTRK1_423.48369	chr1	156834545	156834705	GENE_ID=NTRK1;Pool=1	160
NTRK1_424.137215	chr1	156836620	156836722	GENE_ID=NTRK1;Pool=2	102
NTRK1_424.80981	chr1	156836718	156836880	GENE_ID=NTRK1;Pool=1	162
NTRK1_425.161834	chr1	156837875	156838078	GENE_ID=NTRK1;Pool=2	203
NTRK1_426.166558	chr1	156838271	156838489	GENE_ID=NTRK1;Pool=1	218
NTRK1_427.59470	chr1	156841390	156841578	GENE_ID=NTRK1;Pool=2	188
NTRK1_428.129243	chr1	156843346	156843584	GENE_ID=NTRK1;Pool=1	238
NTRK1_428.69637	chr1	156843573	156843796	GENE_ID=NTRK1;Pool=2	223
NTRK1_429.50085	chr1	156844090	156844315	GENE_ID=NTRK1;Pool=1	225
NTRK1_430.199508	chr1	156844278	156844471	GENE_ID=NTRK1;Pool=2	193
NTRK1_431.1087	chr1	156844646	156844850	GENE_ID=NTRK1;Pool=1	204
NTRK1_432.77342	chr1	156845220	156845420	GENE_ID=NTRK1;Pool=2	200
NTRK1_432.148734	chr1	156845372	156845590	GENE_ID=NTRK1;Pool=1	218
NTRK1_433.981	chr1	156845820	156846053	GENE_ID=NTRK1;Pool=2	233
NTRK1_434.178257	chr1	156846112	156846315	GENE_ID=NTRK1;Pool=1	203
NTRK1_434.10263	chr1	156846289	156846413	GENE_ID=NTRK1;Pool=2	124
NTRK1_435.195450	chr1	156848891	156849117	GENE_ID=NTRK1;Pool=1	226
NTRK1_435.188977	chr1	156849112	156849258	GENE_ID=NTRK1;Pool=2	146
NTRK1_436.88584	chr1	156849742	156849928	GENE_ID=NTRK1;Pool=1	186
NTRK1_436.79195	chr1	156849914	156850124	GENE_ID=NTRK1;Pool=2	210
NTRK1_437.225051	chr1	156851069	156851263	GENE_ID=NTRK1;Pool=1	194
NTRK1_437.191371	chr1	156851255	156851465	GENE_ID=NTRK1;Pool=2	210
PEAR1_438.35136	chr1	156873658	156873875	GENE_ID=PEAR1;Pool=1	217
PEAR1_439.204220	chr1	156874486	156874711	GENE_ID=PEAR1;Pool=2	225
PEAR1_440.105602	chr1	156875013	156875175	GENE_ID=PEAR1;Pool=1	162
PEAR1_440.122059	chr1	156875140	156875268	GENE_ID=PEAR1;Pool=2	128
PEAR1_441.207706	chr1	156875917	156876146	GENE_ID=PEAR1;Pool=1	229
PEAR1_441.180943	chr1	156876118	156876294	GENE_ID=PEAR1;Pool=2	176
PEAR1_442.49424	chr1	156876316	156876504	GENE_ID=PEAR1;Pool=1	188
PEAR1_442.174046	chr1	156876500	156876686	GENE_ID=PEAR1;Pool=2	186
PEAR1_443.10224	chr1	156877395	156877619	GENE_ID=PEAR1;Pool=1	224
PEAR1_444.103051	chr1	156877698	156877895	GENE_ID=PEAR1;Pool=2	197
PEAR1_445.43864	chr1	156877913	156878142	GENE_ID=PEAR1;Pool=1	229
PEAR1_446.68525	chr1	156878337	156878574	GENE_ID=PEAR1;Pool=2	237
PEAR1_446.44637	chr1	156878563	156878652	GENE_ID=PEAR1;Pool=1	89
PEAR1_446.56800	chr1	156878627	156878864	GENE_ID=PEAR1;Pool=2	237
PEAR1_448.43095	chr1	156879524	156879759	GENE_ID=PEAR1;Pool=1	235
PEAR1_449.108488	chr1	156879718	156879952	GENE_ID=PEAR1;Pool=2	234
PEAR1_450.18732	chr1	156879983	156880214	GENE_ID=PEAR1;Pool=1	231
PEAR1_451.258145	chr1	156880314	156880541	GENE_ID=PEAR1;Pool=2	227
PEAR1_452.165240	chr1	156882004	156882199	GENE_ID=PEAR1;Pool=1	195
PEAR1_452.142703	chr1	156882170	156882328	GENE_ID=PEAR1;Pool=2	158
PEAR1_453.208981	chr1	156882318	156882474	GENE_ID=PEAR1;Pool=1	156
PEAR1_453.290272	chr1	156882427	156882594	GENE_ID=PEAR1;Pool=2	167
PEAR1_454.213445	chr1	156882583	156882813	GENE_ID=PEAR1;Pool=1	230
PEAR1_455.130018	chr1	156882941	156883114	GENE_ID=PEAR1;Pool=2	173
PEAR1_456.135171	chr1	156883132	156883366	GENE_ID=PEAR1;Pool=1	234
PEAR1_457.112702	chr1	156883468	156883618	GENE_ID=PEAR1;Pool=2	150
PEAR1_457.112556	chr1	156883527	156883746	GENE_ID=PEAR1;Pool=1	219
PEAR1_458.265072	chr1	156883714	156883934	GENE_ID=PEAR1;Pool=2	220
PEAR1_459.242290	chr1	156884308	156884523	GENE_ID=PEAR1;Pool=1	215
PEAR1_459.211278	chr1	156884512	156884697	GENE_ID=PEAR1;Pool=2	185
NR1I3_460.256313	chr1	161199415	161199631	GENE_ID=NR1I3;Pool=1	216
NR1I3_460.114590	chr1	161199547	161199746	GENE_ID=NR1I3;Pool=2	199
NR1I3_462.214544	chr1	161200514	161200692	GENE_ID=NR1I3;Pool=1	178
NR1I3_462.318047	chr1	161200681	161200783	GENE_ID=NR1I3;Pool=2	102
NR1I3_463.231861	chr1	161200813	161201040	GENE_ID=NR1I3;Pool=1	227
NR1I3_463.296009	chr1	161201053	161201272	GENE_ID=NR1I3;Pool=2	219
NR1I3_465.19811	chr1	161202520	161202745	GENE_ID=NR1I3;Pool=1	225
NR1I3_466.117974	chr1	161202929	161203144	GENE_ID=NR1I3;Pool=2	215
NR1I3_467.144031	chr1	161205574	161205789	GENE_ID=NR1I3;Pool=1	215
NR1I3_468.122837	chr1	161206211	161206434	GENE_ID=NR1I3;Pool=2	223
NR1I3_469.73786	chr1	161207790	161207931	GENE_ID=NR1I3;Pool=1	141
FCGR2A_470.21106	chr1	161475220	161475438	GENE_ID=FCGR2A;Pool=2	218
FCGR2A_471.32092	chr1	161475665	161475889	GENE_ID=FCGR2A;Pool=1	224
FCGR2A_472.180157	chr1	161476001	161476236	GENE_ID=FCGR2A;Pool=2	235
FCGR2A_472.306685	chr1	161476225	161476423	GENE_ID=FCGR2A;Pool=1	198
FCGR2A_473.405793	chr1	161479525	161479755	GENE_ID=FCGR2A;Pool=2	230
FCGR2A_473.208970	chr1	161479742	161479946	GENE_ID=FCGR2A;Pool=1	204
FCGR2A_474.311487	chr1	161480571	161480762	GENE_ID=FCGR2A;Pool=2	191
FCGR2A_475.188941	chr1	161483594	161483773	GENE_ID=FCGR2A;Pool=1	179
FCGR2A_476.52015	chr1	161487734	161487963	GENE_ID=FCGR2A;Pool=2	229
FCGR3A_477.248853	chr1	161512658	161512853	GENE_ID=FCGR3A;Pool=1	195
FCGR3A_477.516600	chr1	161512842	161513059	GENE_ID=FCGR3A;Pool=2	217
FCGR3A_478.170128	chr1	161514402	161514625	GENE_ID=FCGR3A;Pool=1	223
FCGR3A_478.265394	chr1	161514614	161514834	GENE_ID=FCGR3A;Pool=2	220
FCGR3A_479.443304	chr1	161518192	161518421	GENE_ID=FCGR3A;Pool=1	229
FCGR3A_479.263896	chr1	161518416	161518499	GENE_ID=FCGR3A;Pool=2	83
FCGR3A_480.67582	chr1	161518748	161518918	GENE_ID=FCGR3A;Pool=1	170
FCGR3A_481.73247	chr1	161519409	161519639	GENE_ID=FCGR3A;Pool=2	230
NOS1AP_482.63502	chr1	162039773	162039995	GENE_ID=NOS1AP;Pool=1	222
NOS1AP_482.101405	chr1	162039984	162040187	GENE_ID=NOS1AP;Pool=2	203
NOS1AP_hs343_r13.292101	chr1	162085580	162085791	GENE_ID=NOS1AP;Pool=1	211
NOS1AP_483.153262	chr1	162124157	162124384	GENE_ID=NOS1AP;Pool=2	227
SP_10.62900	chr1	162224575	162224756	GENE_ID=NOS1AP;Pool=1	181
NOS1AP_484.106666	chr1	162257110	162257328	GENE_ID=NOS1AP;Pool=2	218
NOS1AP_485.103338	chr1	162270357	162270570	GENE_ID=NOS1AP;Pool=1	213
NOS1AP_486.213189	chr1	162302766	162302992	GENE_ID=NOS1AP;Pool=2	226
NOS1AP_487.144840	chr1	162313581	162313811	GENE_ID=NOS1AP;Pool=1	230
NOS1AP_488.122896	chr1	162324873	162325094	GENE_ID=NOS1AP;Pool=2	221
NOS1AP_488.301860	chr1	162325083	162325273	GENE_ID=NOS1AP;Pool=1	190
NOS1AP_489.344839	chr1	162326733	162326960	GENE_ID=NOS1AP;Pool=2	227
NOS1AP_490.121492	chr1	162334966	162335191	GENE_ID=NOS1AP;Pool=1	225
NOS1AP_490.175511	chr1	162335174	162335386	GENE_ID=NOS1AP;Pool=2	212
NOS1AP_491.55739	chr1	162336810	162337001	GENE_ID=NOS1AP;Pool=1	191
NOS1AP_491.125642	chr1	162336938	162337131	GENE_ID=NOS1AP;Pool=2	193
NOS1AP_491.127242	chr1	162337118	162337323	GENE_ID=NOS1AP;Pool=1	205
RGS4_492.149310	chr1	163038712	163038907	GENE_ID=RGS4;Pool=2	195
RGS4_493.361615	chr1	163038939	163039159	GENE_ID=RGS4;Pool=1	220
RGS4_493.201348	chr1	163039146	163039323	GENE_ID=RGS4;Pool=2	177
RGS4_494.270058	chr1	163042118	163042339	GENE_ID=RGS4;Pool=1	221
RGS4_495.270762	chr1	163042533	163042746	GENE_ID=RGS4;Pool=2	213
RGS4_496.370102	chr1	163043232	163043434	GENE_ID=RGS4;Pool=1	202
RGS4_497.129229	chr1	163043970	163044192	GENE_ID=RGS4;Pool=2	222
RGS4_497.250732	chr1	163044181	163044369	GENE_ID=RGS4;Pool=1	188
POU2F1_498.47083	chr1	167190116	167190283	GENE_ID=POU2F1;Pool=2	167
POU2F1_499.104683	chr1	167298411	167298620	GENE_ID=POU2F1;Pool=1	209
POU2F1_500.110214	chr1	167301636	167301832	GENE_ID=POU2F1;Pool=2	196
POU2F1_501.169850	chr1	167334644	167334866	GENE_ID=POU2F1;Pool=1	222
POU2F1_502.34291	chr1	167339347	167339553	GENE_ID=POU2F1;Pool=2	206
POU2F1_503.202879	chr1	167341140	167341296	GENE_ID=POU2F1;Pool=1	156
POU2F1_504.125171	chr1	167343138	167343364	GENE_ID=POU2F1;Pool=2	226
POU2F1_504.285450	chr1	167343352	167343563	GENE_ID=POU2F1;Pool=1	211
POU2F1_505.23426	chr1	167345208	167345431	GENE_ID=POU2F1;Pool=2	223
POU2F1_506.44021	chr1	167353013	167353228	GENE_ID=POU2F1;Pool=1	215
POU2F1_507.269133	chr1	167358805	167359031	GENE_ID=POU2F1;Pool=2	226
POU2F1_508.118413	chr1	167365370	167365581	GENE_ID=POU2F1;Pool=1	211
POU2F1_508.230495	chr1	167365570	167365753	GENE_ID=POU2F1;Pool=2	183
POU2F1_509.201630	chr1	167367158	167367375	GENE_ID=POU2F1;Pool=1	217
POU2F1_510.281202	chr1	167368407	167368622	GENE_ID=POU2F1;Pool=2	215
POU2F1_511.295192	chr1	167370621	167370837	GENE_ID=POU2F1;Pool=1	216
POU2F1_512.493820	chr1	167381175	167381397	GENE_ID=POU2F1;Pool=2	222
POU2F1_512.77620	chr1	167381370	167381548	GENE_ID=POU2F1;Pool=1	178
POU2F1_513.174504	chr1	167382207	167382425	GENE_ID=POU2F1;Pool=2	218
POU2F1_514.27831	chr1	167384551	167384757	GENE_ID=POU2F1;Pool=1	206
POU2F1_514.153489	chr1	167384746	167384962	GENE_ID=POU2F1;Pool=2	216
POU2F1_514.108653	chr1	167384897	167385101	GENE_ID=POU2F1;Pool=1	204
F5_515.80660	chr1	169483515	169483720	GENE_ID=F5;Pool=2	205
F5_516.64237	chr1	169484602	169484825	GENE_ID=F5;Pool=1	223
F5_516.258492	chr1	169484814	169484939	GENE_ID=F5;Pool=2	125
F5_517.154056	chr1	169487628	169487829	GENE_ID=F5;Pool=1	201
F5_518.300202	chr1	169489611	169489778	GENE_ID=F5;Pool=2	167
F5_518.312438	chr1	169489767	169489983	GENE_ID=F5;Pool=1	216
F5_519.111600	chr1	169492307	169492478	GENE_ID=F5;Pool=2	171
F5_519.175501	chr1	169492467	169492606	GENE_ID=F5;Pool=1	139
F5_520.39652	chr1	169492977	169493195	GENE_ID=F5;Pool=2	218
F5_521.124900	chr1	169493884	169494101	GENE_ID=F5;Pool=1	217
F5_521.129520	chr1	169494090	169494205	GENE_ID=F5;Pool=2	115
F5_522.127610	chr1	169495110	169495324	GENE_ID=F5;Pool=1	214
F5_523.362822	chr1	169497135	169497354	GENE_ID=F5;Pool=2	219
F5_524.136534	chr1	169498693	169498901	GENE_ID=F5;Pool=1	208
F5_524.492262	chr1	169498890	169499067	GENE_ID=F5;Pool=2	177
F5_525.513114	chr1	169499911	169500133	GENE_ID=F5;Pool=1	222
F5_525.202170	chr1	169500122	169500268	GENE_ID=F5;Pool=2	146
F5_526.225272	chr1	169505723	169505942	GENE_ID=F5;Pool=1	219
F5_527.1.93986	chr1	169509450	169509674	GENE_ID=F5;Pool=2	224
F5_527.1.523662	chr1	169509663	169509866	GENE_ID=F5;Pool=1	203
F5_527.1.237362	chr1	169509855	169510036	GENE_ID=F5;Pool=2	181
F5_527.1.528958	chr1	169510025	169510246	GENE_ID=F5;Pool=1	221
F5_527.1.878177	chr1	169510232	169510387	GENE_ID=F5;Pool=2	155
F5_527.2.214564	chr1	169510367	169510600	GENE_ID=F5;Pool=1	233
F5_527.2.512523	chr1	169510589	169510793	GENE_ID=F5;Pool=2	204
F5_527.2.282703	chr1	169510782	169510932	GENE_ID=F5;Pool=1	150
F5_527.2.274380	chr1	169510921	169511075	GENE_ID=F5;Pool=2	154
F5_527.2.385036	chr1	169511064	169511272	GENE_ID=F5;Pool=1	208
F5_527.2.1017446	chr1	169511261	169511458	GENE_ID=F5;Pool=2	197
F5_527.3.1065495	chr1	169511447	169511663	GENE_ID=F5;Pool=1	216
F5_527.3.252153	chr1	169511651	169511813	GENE_ID=F5;Pool=2	162
F5_527.3.548431	chr1	169511802	169511981	GENE_ID=F5;Pool=1	179
F5_527.3.180638	chr1	169511970	169512168	GENE_ID=F5;Pool=2	198
F5_527.3.312927	chr1	169512157	169512357	GENE_ID=F5;Pool=1	200
F5_528.166260	chr1	169513416	169513634	GENE_ID=F5;Pool=2	218
F5_528.209200	chr1	169513623	169513761	GENE_ID=F5;Pool=1	138
F5_529.166731	chr1	169515621	169515846	GENE_ID=F5;Pool=2	225
F5_530.20795	chr1	169518953	169519156	GENE_ID=F5;Pool=1	203
F5_530.129510	chr1	169519145	169519322	GENE_ID=F5;Pool=2	177
F5_531.105009	chr1	169519825	169520038	GENE_ID=F5;Pool=1	213
F5_532.140155	chr1	169521787	169521996	GENE_ID=F5;Pool=2	209
F5_533.103405	chr1	169524325	169524542	GENE_ID=F5;Pool=1	217
F5_533.243666	chr1	169524531	169524688	GENE_ID=F5;Pool=2	157
F5_534.301145	chr1	169525845	169525935	GENE_ID=F5;Pool=1	90
F5_534.372696	chr1	169525924	169526124	GENE_ID=F5;Pool=2	200
F5_535.24296	chr1	169528332	169528553	GENE_ID=F5;Pool=1	221
F5_536.205343	chr1	169529696	169529901	GENE_ID=F5;Pool=2	205
F5_536.303412	chr1	169529881	169530010	GENE_ID=F5;Pool=1	129
F5_537.344103	chr1	169541423	169541630	GENE_ID=F5;Pool=2	207
F5_538.78250	chr1	169551614	169551823	GENE_ID=F5;Pool=1	209
F5_539.87157	chr1	169555417	169555516	GENE_ID=F5;Pool=2	99
F5_539.180027	chr1	169555505	169555688	GENE_ID=F5;Pool=1	183
FMO3_540.310360	chr1	171061774	171061960	GENE_ID=FMO3;Pool=2	186
FMO3_541.199376	chr1	171072909	171073128	GENE_ID=FMO3;Pool=1	219
FMO3_542.146242	chr1	171076781	171077001	GENE_ID=FMO3;Pool=2	220
FMO3_543.145620	chr1	171077155	171077384	GENE_ID=FMO3;Pool=1	229
FMO3_544.145569	chr1	171079927	171080149	GENE_ID=FMO3;Pool=2	222
FMO3_545.350831	chr1	171083141	171083301	GENE_ID=FMO3;Pool=1	160
FMO3_545.251991	chr1	171083291	171083507	GENE_ID=FMO3;Pool=2	216
FMO3_546.37735	chr1	171085300	171085508	GENE_ID=FMO3;Pool=1	208
FMO3_547.252199	chr1	171086173	171086365	GENE_ID=FMO3;Pool=2	192
FMO3_547.158006	chr1	171086354	171086561	GENE_ID=FMO3;Pool=1	207
FMO3_547.157173	chr1	171086550	171086623	GENE_ID=FMO3;Pool=2	73
FMO2_548.129869	chr1	171154814	171155036	GENE_ID=FMO2;Pool=1	222
FMO2_549.9259	chr1	171162312	171162500	GENE_ID=FMO2;Pool=2	188
FMO2_549.162674	chr1	171162489	171162678	GENE_ID=FMO2;Pool=1	189
FMO2_550.57344	chr1	171165753	171165975	GENE_ID=FMO2;Pool=2	222
FMO2_551.231004	chr1	171168426	171168632	GENE_ID=FMO2;Pool=1	206
FMO2_552.325866	chr1	171172938	171173155	GENE_ID=FMO2;Pool=2	217
FMO2_552.184085	chr1	171173144	171173242	GENE_ID=FMO2;Pool=1	98
FMO2_553.227270	chr1	171174369	171174591	GENE_ID=FMO2;Pool=2	222
FMO2_553.165734	chr1	171174580	171174789	GENE_ID=FMO2;Pool=1	209
FMO2_554.117333	chr1	171176780	171177003	GENE_ID=FMO2;Pool=2	223
FMO2_555.41263	chr1	171177771	171177997	GENE_ID=FMO2;Pool=1	226
FMO2_555.127612	chr1	171177986	171178152	GENE_ID=FMO2;Pool=2	166
FMO1_556.131232	chr1	171227200	171227401	GENE_ID=FMO1;Pool=1	201
FMO1_557.181691	chr1	171236510	171236705	GENE_ID=FMO1;Pool=2	195
FMO1_557.166438	chr1	171236694	171236910	GENE_ID=FMO1;Pool=1	216
FMO1_558.130074	chr1	171244445	171244672	GENE_ID=FMO1;Pool=2	227
FMO1_559.97016	chr1	171247839	171248038	GENE_ID=FMO1;Pool=1	199
FMO1_560.408340	chr1	171249909	171250129	GENE_ID=FMO1;Pool=2	220
FMO1_561.538521	chr1	171251089	171251296	GENE_ID=FMO1;Pool=1	207
FMO1_561.218843	chr1	171251285	171251478	GENE_ID=FMO1;Pool=2	193
FMO1_562.170705	chr1	171252169	171252371	GENE_ID=FMO1;Pool=1	202
FMO1_563.2324	chr1	171254205	171254429	GENE_ID=FMO1;Pool=2	224
FMO1_563.90839	chr1	171254418	171254627	GENE_ID=FMO1;Pool=1	209
FMO1_563.390766	chr1	171254616	171254689	GENE_ID=FMO1;Pool=2	73
FMO4_564.81019	chr1	171288899	171289117	GENE_ID=FMO4;Pool=1	218
FMO4_565.264329	chr1	171292120	171292343	GENE_ID=FMO4;Pool=2	223
FMO4_566.35423	chr1	171293180	171293290	GENE_ID=FMO4;Pool=1	110
FMO4_566.231209	chr1	171293279	171293494	GENE_ID=FMO4;Pool=2	215
FMO4_567.444981	chr1	171300605	171300786	GENE_ID=FMO4;Pool=1	181
FMO4_567.153048	chr1	171300775	171300960	GENE_ID=FMO4;Pool=2	185
FMO4_568.45755	chr1	171301738	171301955	GENE_ID=FMO4;Pool=1	217
FMO4_568.185608	chr1	171301945	171302163	GENE_ID=FMO4;Pool=2	218
FMO4_569.101824	chr1	171303457	171303608	GENE_ID=FMO4;Pool=1	151
FMO4_569.58691	chr1	171303596	171303778	GENE_ID=FMO4;Pool=2	182
FMO4_569.233456	chr1	171303767	171303925	GENE_ID=FMO4;Pool=1	158
FMO4_570.407709	chr1	171306423	171306629	GENE_ID=FMO4;Pool=2	206
FMO4_571.4719	chr1	171310477	171310695	GENE_ID=FMO4;Pool=1	218
FMO4_571.374381	chr1	171310684	171310824	GENE_ID=FMO4;Pool=2	140
FMO4_571.97542	chr1	171310813	171311014	GENE_ID=FMO4;Pool=1	201
FASLG_572.219652	chr1	172628205	172628423	GENE_ID=FASLG;Pool=2	218
FASLG_572.76419	chr1	172628396	172628618	GENE_ID=FASLG;Pool=1	222
FASLG_572.149057	chr1	172628607	172628756	GENE_ID=FASLG;Pool=2	149
FASLG_573.17466	chr1	172629043	172629256	GENE_ID=FASLG;Pool=1	213
FASLG_573.295043	chr1	172629245	172629315	GENE_ID=FASLG;Pool=2	70
FASLG_574.141727	chr1	172633333	172633546	GENE_ID=FASLG;Pool=1	213
FASLG_575.709272	chr1	172634678	172634904	GENE_ID=FASLG;Pool=2	226
FASLG_575.17351	chr1	172634892	172635085	GENE_ID=FASLG;Pool=1	193
FASLG_575.238031	chr1	172635074	172635161	GENE_ID=FASLG;Pool=2	87
SERPINC1_576.396920	chr1	173873006	173873222	GENE_ID=SERPINC1;Pool=1	216
SERPINC1_577.151146	chr1	173876510	173876726	GENE_ID=SERPINC1;Pool=2	216
SERPINC1_578.191499	chr1	173878638	173878752	GENE_ID=SERPINC1;Pool=1	114
SERPINC1_578.238526	chr1	173878729	173878915	GENE_ID=SERPINC1;Pool=2	186
SERPINC1_578.208206	chr1	173878914	173879087	GENE_ID=SERPINC1;Pool=1	173
SERPINC1_579.223014	chr1	173879861	173880059	GENE_ID=SERPINC1;Pool=2	198
SERPINC1_580.477914	chr1	173880828	173881012	GENE_ID=SERPINC1;Pool=1	184
SERPINC1_580.143403	chr1	173881001	173881227	GENE_ID=SERPINC1;Pool=2	226
SERPINC1_581.63889	chr1	173883568	173883777	GENE_ID=SERPINC1;Pool=1	209
SERPINC1_581.99159	chr1	173883760	173883934	GENE_ID=SERPINC1;Pool=2	174
SERPINC1_581.130013	chr1	173883924	173884077	GENE_ID=SERPINC1;Pool=1	153
SERPINC1_582.220816	chr1	173886255	173886474	GENE_ID=SERPINC1;Pool=2	219
PTGS2_hs377_r15.44472	chr1	186641541	186641760	GENE_ID=PTGS2;Pool=1	219
PTGS2_583.4315	chr1	186643302	186643517	GENE_ID=PTGS2;Pool=2	215
PTGS2_583.258245	chr1	186643506	186643702	GENE_ID=PTGS2;Pool=1	196
PTGS2_583.472459	chr1	186643690	186643902	GENE_ID=PTGS2;Pool=2	212
PTGS2_584.3954	chr1	186644179	186644389	GENE_ID=PTGS2;Pool=1	210
PTGS2_584.3057	chr1	186644378	186644567	GENE_ID=PTGS2;Pool=2	189
PTGS2_585.177924	chr1	186644989	186645163	GENE_ID=PTGS2;Pool=1	174
PTGS2_585.112601	chr1	186645152	186645344	GENE_ID=PTGS2;Pool=2	192
PTGS2_586.233544	chr1	186645560	186645755	GENE_ID=PTGS2;Pool=1	195
PTGS2_586.91909	chr1	186645724	186645937	GENE_ID=PTGS2;Pool=2	213
PTGS2_586.2100	chr1	186645910	186646078	GENE_ID=PTGS2;Pool=1	168
PTGS2_588.189286	chr1	186646735	186646926	GENE_ID=PTGS2;Pool=2	191
PTGS2_588.141660	chr1	186646915	186646997	GENE_ID=PTGS2;Pool=1	82
PTGS2_589.69680	chr1	186647358	186647475	GENE_ID=PTGS2;Pool=2	117
PTGS2_589.42525	chr1	186647464	186647624	GENE_ID=PTGS2;Pool=1	160
PTGS2_590.165473	chr1	186648015	186648239	GENE_ID=PTGS2;Pool=2	224
PTGS2_590.294841	chr1	186648228	186648419	GENE_ID=PTGS2;Pool=1	191
PTGS2_591.99042	chr1	186648423	186648579	GENE_ID=PTGS2;Pool=2	156
PTGS2_592.20089	chr1	186649319	186649547	GENE_ID=PTGS2;Pool=1	228
PTGS2_hs378_r16.128580	chr1	186650103	186650321	GENE_ID=PTGS2;Pool=2	218
SP_12.40366	chr1	186650294	186650464	GENE_ID=PTGS2;Pool=1	170
PTGS2_hs380_r18.3956	chr1	186650666	186650881	GENE_ID=PTGS2;Pool=2	215
CACNA1S_593.100303	chr1	201008933	201009105	GENE_ID=CACNA1S;Pool=1	172
CACNA1S_593.141207	chr1	201009094	201009225	GENE_ID=CACNA1S;Pool=2	131
CACNA1S_594.145580	chr1	201009306	201009542	GENE_ID=CACNA1S;Pool=1	236
CACNA1S_595.85079	chr1	201009698	201009924	GENE_ID=CACNA1S;Pool=2	226
CACNA1S_596.148243	chr1	201010611	201010812	GENE_ID=CACNA1S;Pool=1	201
CACNA1S_597.149050	chr1	201012346	201012549	GENE_ID=CACNA1S;Pool=2	203
CACNA1S_597.360362	chr1	201012545	201012733	GENE_ID=CACNA1S;Pool=1	188
CACNA1S_598.25935	chr1	201013431	201013624	GENE_ID=CACNA1S;Pool=2	193
CACNA1S_599.125699	chr1	201016179	201016401	GENE_ID=CACNA1S;Pool=1	222
CACNA1S_600.122268	chr1	201016549	201016774	GENE_ID=CACNA1S;Pool=2	225
CACNA1S_601.279807	chr1	201017627	201017749	GENE_ID=CACNA1S;Pool=1	122
CACNA1S_601.39724	chr1	201017730	201017943	GENE_ID=CACNA1S;Pool=2	213
CACNA1S_602.168768	chr1	201018045	201018243	GENE_ID=CACNA1S;Pool=1	198
CACNA1S_603.222379	chr1	201019435	201019659	GENE_ID=CACNA1S;Pool=2	224
CACNA1S_604.109837	chr1	201019930	201020156	GENE_ID=CACNA1S;Pool=1	226
CACNA1S_604.211189	chr1	201020149	201020375	GENE_ID=CACNA1S;Pool=2	226
CACNA1S_605.84523	chr1	201021643	201021800	GENE_ID=CACNA1S;Pool=1	157
CACNA1S_606.125146	chr1	201022214	201022434	GENE_ID=CACNA1S;Pool=2	220
CACNA1S_606.55043	chr1	201022446	201022638	GENE_ID=CACNA1S;Pool=1	192
CACNA1S_607.132519	chr1	201022616	201022793	GENE_ID=CACNA1S;Pool=2	177
CACNA1S_608.239965	chr1	201023553	201023773	GENE_ID=CACNA1S;Pool=1	220
CACNA1S_609.186017	chr1	201027530	201027691	GENE_ID=CACNA1S;Pool=2	161
CACNA1S_610.53690	chr1	201028236	201028383	GENE_ID=CACNA1S;Pool=1	147
CACNA1S_610.20287	chr1	201028373	201028543	GENE_ID=CACNA1S;Pool=2	170
CACNA1S_611.287561	chr1	201029769	201029871	GENE_ID=CACNA1S;Pool=1	102
CACNA1S_611.271103	chr1	201029859	201030057	GENE_ID=CACNA1S;Pool=2	198
CACNA1S_612.7279	chr1	201030229	201030454	GENE_ID=CACNA1S;Pool=1	225
CACNA1S_612.189333	chr1	201030435	201030567	GENE_ID=CACNA1S;Pool=2	132
CACNA1S_612.24080	chr1	201030499	201030694	GENE_ID=CACNA1S;Pool=1	195
CACNA1S_613.123790	chr1	201030923	201031132	GENE_ID=CACNA1S;Pool=2	209
CACNA1S_613.278972	chr1	201031122	201031308	GENE_ID=CACNA1S;Pool=1	186
CACNA1S_614.109900	chr1	201031456	201031684	GENE_ID=CACNA1S;Pool=2	228
CACNA1S_615.5969	chr1	201034790	201034998	GENE_ID=CACNA1S;Pool=1	208
CACNA1S_615.240659	chr1	201034986	201035114	GENE_ID=CACNA1S;Pool=2	128
CACNA1S_616.76976	chr1	201035141	201035371	GENE_ID=CACNA1S;Pool=1	230
CACNA1S_616.174596	chr1	201035370	201035542	GENE_ID=CACNA1S;Pool=2	172
CACNA1S_617.80973	chr1	201035867	201036082	GENE_ID=CACNA1S;Pool=1	215
CACNA1S_617.63394	chr1	201036078	201036206	GENE_ID=CACNA1S;Pool=2	128
CACNA1S_618.117019	chr1	201038210	201038437	GENE_ID=CACNA1S;Pool=1	227
CACNA1S_619.177626	chr1	201038500	201038698	GENE_ID=CACNA1S;Pool=2	198
CACNA1S_619.290273	chr1	201038607	201038805	GENE_ID=CACNA1S;Pool=1	198
CACNA1S_620.262377	chr1	201039323	201039547	GENE_ID=CACNA1S;Pool=2	224
CACNA1S_621.195251	chr1	201041749	201041970	GENE_ID=CACNA1S;Pool=1	221
CACNA1S_622.138997	chr1	201042577	201042797	GENE_ID=CACNA1S;Pool=2	220
CACNA1S_623.52665	chr1	201043548	201043771	GENE_ID=CACNA1S;Pool=1	223
CACNA1S_624.38056	chr1	201044462	201044688	GENE_ID=CACNA1S;Pool=2	226
CACNA1S_624.216996	chr1	201044668	201044808	GENE_ID=CACNA1S;Pool=1	140
CACNA1S_625.157244	chr1	201045934	201046153	GENE_ID=CACNA1S;Pool=2	219
CACNA1S_625.151323	chr1	201046126	201046332	GENE_ID=CACNA1S;Pool=1	206
CACNA1S_626.13593	chr1	201046944	201047171	GENE_ID=CACNA1S;Pool=2	227
CACNA1S_626.80437	chr1	201047105	201047334	GENE_ID=CACNA1S;Pool=1	229
CACNA1S_627.164841	chr1	201052166	201052391	GENE_ID=CACNA1S;Pool=2	225
CACNA1S_627.120081	chr1	201052380	201052503	GENE_ID=CACNA1S;Pool=1	123
CACNA1S_628.200269	chr1	201054027	201054244	GENE_ID=CACNA1S;Pool=2	217
CACNA1S_629.216554	chr1	201054423	201054622	GENE_ID=CACNA1S;Pool=1	199
CACNA1S_629.152565	chr1	201054594	201054752	GENE_ID=CACNA1S;Pool=2	158
CACNA1S_630.193573	chr1	201056938	201057073	GENE_ID=CACNA1S;Pool=1	135
CACNA1S_631.45147	chr1	201058241	201058443	GENE_ID=CACNA1S;Pool=2	202
CACNA1S_631.102858	chr1	201058404	201058605	GENE_ID=CACNA1S;Pool=1	201
CACNA1S_632.107926	chr1	201060655	201060821	GENE_ID=CACNA1S;Pool=2	166
CACNA1S_632.10306	chr1	201060802	201060978	GENE_ID=CACNA1S;Pool=1	176
CACNA1S_633.85648	chr1	201061004	201061230	GENE_ID=CACNA1S;Pool=2	226
CACNA1S_633.183788	chr1	201061222	201061323	GENE_ID=CACNA1S;Pool=1	101
CACNA1S_634.217972	chr1	201062848	201063056	GENE_ID=CACNA1S;Pool=2	208
CACNA1S_634.20705	chr1	201063041	201063156	GENE_ID=CACNA1S;Pool=1	115
CACNA1S_635.134770	chr1	201079122	201079303	GENE_ID=CACNA1S;Pool=2	181
CACNA1S_635.184439	chr1	201079291	201079431	GENE_ID=CACNA1S;Pool=1	140
CACNA1S_636.92798	chr1	201081202	201081422	GENE_ID=CACNA1S;Pool=2	220
CACNA1S_636.81520	chr1	201081412	201081637	GENE_ID=CACNA1S;Pool=1	225
ETNK2_637.21495	chr1	204101271	204101445	GENE_ID=ETNK2;Pool=2	174
ETNK2_638.276085	chr1	204103468	204103659	GENE_ID=ETNK2;Pool=1	191
ETNK2_638.77283	chr1	204103659	204103755	GENE_ID=ETNK2;Pool=2	96
ETNK2_639.161959	chr1	204106017	204106245	GENE_ID=ETNK2;Pool=1	228
ETNK2_639.83103	chr1	204106231	204106393	GENE_ID=ETNK2;Pool=2	162
ETNK2_640.92570	chr1	204109096	204109304	GENE_ID=ETNK2;Pool=1	208
ETNK2_641.116418	chr1	204110282	204110462	GENE_ID=ETNK2;Pool=2	180
ETNK2_641.154520	chr1	204110451	204110605	GENE_ID=ETNK2;Pool=1	154
ETNK2_642.228680	chr1	204115690	204115902	GENE_ID=ETNK2;Pool=2	212
ETNK2_643.112226	chr1	204118810	204118901	GENE_ID=ETNK2;Pool=1	91
ETNK2_643.117388	chr1	204118894	204119063	GENE_ID=ETNK2;Pool=2	169
ETNK2_643.239045	chr1	204119052	204119257	GENE_ID=ETNK2;Pool=1	205
ETNK2_644.14215	chr1	204120582	204120816	GENE_ID=ETNK2;Pool=2	234
ETNK2_644.15675	chr1	204120808	204121042	GENE_ID=ETNK2;Pool=1	234
REN_645.40931	chr1	204123968	204124190	GENE_ID=REN;Pool=2	222
REN_645.167789	chr1	204124179	204124339	GENE_ID=REN;Pool=1	160
REN_646.155874	chr1	204124892	204125058	GENE_ID=REN;Pool=2	166
REN_647.194399	chr1	204125259	204125360	GENE_ID=REN;Pool=1	101
REN_647.8042	chr1	204125353	204125565	GENE_ID=REN;Pool=2	212
REN_648.144081	chr1	204125711	204125935	GENE_ID=REN;Pool=1	224
REN_649.133497	chr1	204126433	204126510	GENE_ID=REN;Pool=2	77
REN_650.396085	chr1	204128413	204128573	GENE_ID=REN;Pool=1	160
REN_650.56595	chr1	204128563	204128787	GENE_ID=REN;Pool=2	224
REN_651.129520	chr1	204129529	204129756	GENE_ID=REN;Pool=1	227
REN_651.162619	chr1	204129738	204129931	GENE_ID=REN;Pool=2	193
REN_652.291916	chr1	204130257	204130488	GENE_ID=REN;Pool=1	231
REN_652.2726	chr1	204130485	204130685	GENE_ID=REN;Pool=2	200
REN_653.50155	chr1	204131094	204131315	GENE_ID=REN;Pool=1	221
REN_654.222657	chr1	204135248	204135440	GENE_ID=REN;Pool=2	192
REN_hs382_r19.173512	chr1	204140697	204140871	GENE_ID=REN;Pool=1	174
IL10_655.17227	chr1	206941891	206942108	GENE_ID=IL10;Pool=2	217
IL10_656.114097	chr1	206943078	206943244	GENE_ID=IL10;Pool=1	166
IL10_657.103924	chr1	206944143	206944357	GENE_ID=IL10;Pool=2	214
IL10_657.230091	chr1	206944318	206944466	GENE_ID=IL10;Pool=1	148
IL10_658.185496	chr1	206944596	206944817	GENE_ID=IL10;Pool=2	221
IL10_659.104455	chr1	206945430	206945650	GENE_ID=IL10;Pool=1	220
IL10_659.92316	chr1	206945639	206945830	GENE_ID=IL10;Pool=2	191
IL10_hs275_r20.196367	chr1	206946293	206946520	GENE_ID=IL10;Pool=1	227
IL10_hs276_r21.436100	chr1	206946467	206946692	GENE_ID=IL10;Pool=2	225
IL10_hs277_r22.220594	chr1	206946792	206947010	GENE_ID=IL10;Pool=1	218
IL10_hs278_r23.119844	chr1	206949254	206949475	GENE_ID=IL10;Pool=2	221
CR1_17969.3419	chr1	207669562	207669792	GENE_ID=CR1;Pool=1	230
CR1_17970.1195	chr1	207679228	207679427	GENE_ID=CR1;Pool=2	199
CR1_17970.7954	chr1	207679415	207679618	GENE_ID=CR1;Pool=1	203
CR1_17971.19285	chr1	207680000	207680210	GENE_ID=CR1;Pool=2	210
CR1_17972.603	chr1	207684726	207684939	GENE_ID=CR1;Pool=1	213
CR1_17972.22369	chr1	207684927	207685130	GENE_ID=CR1;Pool=2	203
CR1_17973.1399	chr1	207696946	207697171	GENE_ID=CR1;Pool=1	225
CR1_17973.12280	chr1	207697168	207697385	GENE_ID=CR1;Pool=2	217
CR1_17974.3375	chr1	207700036	207700218	GENE_ID=CR1;Pool=1	182
CR1_17974.20028	chr1	207700185	207700411	GENE_ID=CR1;Pool=2	226
CR1_263.20761	chr1	207700310	207700532	GENE_ID=CR1;Pool=1	222
CR1_265.105207	chr1	207701959	207702195	GENE_ID=CR1;Pool=2	236
CR1_266.42166	chr1	207705384	207705596	GENE_ID=CR1;Pool=1	212
CR1_266.164531	chr1	207705585	207705797	GENE_ID=CR1;Pool=2	212
CR1_669.81013	chr1	207706724	207706948	GENE_ID=CR1;Pool=1	224
CR1_268.1442	chr1	207707441	207707672	GENE_ID=CR1;Pool=2	231
CR1_269.122866	chr1	207713245	207713466	GENE_ID=CR1;Pool=1	221
CR1_270.205205	chr1	207715516	207715707	GENE_ID=CR1;Pool=2	191
CR1_270.86755	chr1	207715704	207715940	GENE_ID=CR1;Pool=1	236
CR1_673.1997	chr1	207718634	207718847	GENE_ID=CR1;Pool=2	213
CR1_271.127757	chr1	207718756	207718944	GENE_ID=CR1;Pool=1	188
CR1_271.67098	chr1	207718902	207719087	GENE_ID=CR1;Pool=2	185
CR1_273.105207	chr1	207720514	207720750	GENE_ID=CR1;Pool=1	236
CR1_274.42166	chr1	207723939	207724151	GENE_ID=CR1;Pool=2	212
CR1_274.164531	chr1	207724140	207724352	GENE_ID=CR1;Pool=1	212
CR1_677.81015	chr1	207725279	207725503	GENE_ID=CR1;Pool=2	224
CR1_17987.987	chr1	207726014	207726240	GENE_ID=CR1;Pool=1	226
CR1_277.122866	chr1	207731802	207732023	GENE_ID=CR1;Pool=2	221
CR1_278.204829	chr1	207734073	207734264	GENE_ID=CR1;Pool=1	191
CR1_278.86625	chr1	207734261	207734497	GENE_ID=CR1;Pool=2	236
CR1_681.1999	chr1	207737190	207737403	GENE_ID=CR1;Pool=1	213
CR1_279.128862	chr1	207737312	207737500	GENE_ID=CR1;Pool=2	188
CR1_17990.7413	chr1	207737458	207737643	GENE_ID=CR1;Pool=1	185
CR1_17992.6185	chr1	207739087	207739318	GENE_ID=CR1;Pool=2	231
CR1_17993.2609	chr1	207741038	207741241	GENE_ID=CR1;Pool=1	203
CR1_17993.14377	chr1	207741230	207741404	GENE_ID=CR1;Pool=2	174
CR1_685.81015	chr1	207742374	207742598	GENE_ID=CR1;Pool=1	224
CR1_284.1442	chr1	207743091	207743322	GENE_ID=CR1;Pool=2	231
CR1_17996.3116	chr1	207748823	207749003	GENE_ID=CR1;Pool=1	180
CR1_17996.2785	chr1	207748982	207749156	GENE_ID=CR1;Pool=2	174
CR1_17997.20995	chr1	207751142	207751321	GENE_ID=CR1;Pool=1	179
CR1_17997.8913	chr1	207751319	207751547	GENE_ID=CR1;Pool=2	228
CR1_17997.13287	chr1	207751534	207751710	GENE_ID=CR1;Pool=1	176
CR1_17999.13245	chr1	207753549	207753771	GENE_ID=CR1;Pool=2	222
CR1_17998.8288	chr1	207753758	207753964	GENE_ID=CR1;Pool=1	206
CR1_691.13968	chr1	207755193	207755415	GENE_ID=CR1;Pool=2	222
CR1_18001.19460	chr1	207757853	207758064	GENE_ID=CR1;Pool=1	211
CR1_18001.6932	chr1	207758054	207758243	GENE_ID=CR1;Pool=2	189
CR1_693.263644	chr1	207760702	207760927	GENE_ID=CR1;Pool=1	225
CR1_694.151542	chr1	207761954	207762177	GENE_ID=CR1;Pool=2	223
CR1_18004.871	chr1	207780576	207780796	GENE_ID=CR1;Pool=1	220
CR1_18005.366	chr1	207782629	207782804	GENE_ID=CR1;Pool=2	175
CR1_18005.25083	chr1	207782794	207782978	GENE_ID=CR1;Pool=1	184
CR1_696.142761	chr1	207782958	207783062	GENE_ID=CR1;Pool=2	104
CR1_18006.6249	chr1	207784996	207785212	GENE_ID=CR1;Pool=1	216
CR1_18006.20533	chr1	207785200	207785401	GENE_ID=CR1;Pool=2	201
CR1_18008.14705	chr1	207787686	207787898	GENE_ID=CR1;Pool=1	212
CR1_18009.9096	chr1	207789771	207789993	GENE_ID=CR1;Pool=2	222
CR1_18009.8727	chr1	207789981	207790167	GENE_ID=CR1;Pool=1	186
CR1_701.105110	chr1	207791394	207791613	GENE_ID=CR1;Pool=2	219
CR1_702.41651	chr1	207793090	207793296	GENE_ID=CR1;Pool=1	206
CR1_18011.2156	chr1	207793284	207793458	GENE_ID=CR1;Pool=2	174
CR1_703.25515	chr1	207795200	207795418	GENE_ID=CR1;Pool=1	218
CR1_18013.483	chr1	207796318	207796486	GENE_ID=CR1;Pool=2	168
CR1_705.196583	chr1	207803737	207803891	GENE_ID=CR1;Pool=1	154
CR1_705.141094	chr1	207803880	207804042	GENE_ID=CR1;Pool=2	162
CR1_18015.9405	chr1	207812692	207812870	GENE_ID=CR1;Pool=1	178
TGFB2_707.19364	chr1	218519925	218520132	GENE_ID=TGFB2;Pool=2	207
TGFB2_707.296898	chr1	218520128	218520352	GENE_ID=TGFB2;Pool=1	224
TGFB2_707.30234	chr1	218520341	218520527	GENE_ID=TGFB2;Pool=2	186
TGFB2_708.190104	chr1	218536625	218536844	GENE_ID=TGFB2;Pool=1	219
TGFB2_709.365013	chr1	218578441	218578645	GENE_ID=TGFB2;Pool=2	204
TGFB2_709.46346	chr1	218578634	218578829	GENE_ID=TGFB2;Pool=1	195
TGFB2_710.36821	chr1	218607382	218607582	GENE_ID=TGFB2;Pool=2	200
TGFB2_711.213583	chr1	218607605	218607826	GENE_ID=TGFB2;Pool=1	221
TGFB2_712.360242	chr1	218609295	218609506	GENE_ID=TGFB2;Pool=2	211
TGFB2_713.207819	chr1	218610649	218610875	GENE_ID=TGFB2;Pool=1	226
TGFB2_714.32905	chr1	218614506	218614712	GENE_ID=TGFB2;Pool=2	206
SP_16.60270	chr1	226008687	226008830	GENE_ID=EPHX1;Pool=1	143
EPHX1_hs183_r25.215202	chr1	226015399	226015627	GENE_ID=EPHX1;Pool=2	228
EPHX1_715.16423	chr1	226016320	226016499	GENE_ID=EPHX1;Pool=1	179
EPHX1_715.152526	chr1	226016486	226016710	GENE_ID=EPHX1;Pool=2	224
EPHX1_716.180707	chr1	226019317	226019536	GENE_ID=EPHX1;Pool=1	219
EPHX1_716.174486	chr1	226019498	226019680	GENE_ID=EPHX1;Pool=2	182
EPHX1_717.37167	chr1	226026278	226026507	GENE_ID=EPHX1;Pool=1	229
EPHX1_717.274341	chr1	226026488	226026590	GENE_ID=EPHX1;Pool=2	102
EPHX1_718.33252	chr1	226026850	226026976	GENE_ID=EPHX1;Pool=1	126
EPHX1_718.48924	chr1	226026963	226027103	GENE_ID=EPHX1;Pool=2	140
EPHX1_719.182614	chr1	226027494	226027698	GENE_ID=EPHX1;Pool=1	204
EPHX1_719.13100	chr1	226027687	226027879	GENE_ID=EPHX1;Pool=2	192
EPHX1_720.41042	chr1	226029879	226030101	GENE_ID=EPHX1;Pool=1	222
EPHX1_720.127373	chr1	226030090	226030269	GENE_ID=EPHX1;Pool=2	179
EPHX1_721.312985	chr1	226032071	226032236	GENE_ID=EPHX1;Pool=1	165
EPHX1_721.45550	chr1	226032217	226032404	GENE_ID=EPHX1;Pool=2	187
EPHX1_722.117576	chr1	226032729	226032936	GENE_ID=EPHX1;Pool=1	207
EPHX1_722.131377	chr1	226032925	226033091	GENE_ID=EPHX1;Pool=2	166
PARP1_723.104832	chr1	226549046	226549267	GENE_ID=PARP1;Pool=1	221
PARP1_724.34150	chr1	226549614	226549838	GENE_ID=PARP1;Pool=2	224
PARP1_725.110852	chr1	226550626	226550847	GENE_ID=PARP1;Pool=1	221
PARP1_725.6191	chr1	226550815	226550947	GENE_ID=PARP1;Pool=2	132
PARP1_726.284361	chr1	226551596	226551800	GENE_ID=PARP1;Pool=1	204
PARP1_727.116658	chr1	226552645	226552864	GENE_ID=PARP1;Pool=2	219
PARP1_728.229629	chr1	226553548	226553771	GENE_ID=PARP1;Pool=1	223
PARP1_729.218751	chr1	226555159	226555375	GENE_ID=PARP1;Pool=2	216
PARP1_730.123638	chr1	226555773	226555962	GENE_ID=PARP1;Pool=1	189
PARP1_730.232223	chr1	226555950	226556119	GENE_ID=PARP1;Pool=2	169
PARP1_731.247739	chr1	226558038	226558226	GENE_ID=PARP1;Pool=1	188
PARP1_732.112525	chr1	226561881	226562077	GENE_ID=PARP1;Pool=2	196
PARP1_733.419500	chr1	226564770	226564986	GENE_ID=PARP1;Pool=1	216
PARP1_733.130764	chr1	226564971	226565077	GENE_ID=PARP1;Pool=2	106
PARP1_734.126529	chr1	226566662	226566879	GENE_ID=PARP1;Pool=1	217
PARP1_734.147126	chr1	226566867	226567054	GENE_ID=PARP1;Pool=2	187
PARP1_735.186131	chr1	226567204	226567414	GENE_ID=PARP1;Pool=1	210
PARP1_736.94082	chr1	226567531	226567724	GENE_ID=PARP1;Pool=2	193
PARP1_736.82527	chr1	226567710	226567885	GENE_ID=PARP1;Pool=1	175
PARP1_737.149807	chr1	226568706	226568910	GENE_ID=PARP1;Pool=2	204
PARP1_737.117177	chr1	226568902	226569002	GENE_ID=PARP1;Pool=1	100
PARP1_738.190560	chr1	226570703	226570901	GENE_ID=PARP1;Pool=2	198
PARP1_739.157481	chr1	226573181	226573409	GENE_ID=PARP1;Pool=1	228
PARP1_740.147783	chr1	226573936	226574163	GENE_ID=PARP1;Pool=2	227
PARP1_741.35579	chr1	226576323	226576489	GENE_ID=PARP1;Pool=1	166
PARP1_742.317915	chr1	226578039	226578197	GENE_ID=PARP1;Pool=2	158
PARP1_742.346554	chr1	226578169	226578330	GENE_ID=PARP1;Pool=1	161
PARP1_743.40093	chr1	226579876	226580100	GENE_ID=PARP1;Pool=2	224
PARP1_744.311782	chr1	226589788	226589960	GENE_ID=PARP1;Pool=1	172
PARP1_744.131272	chr1	226589948	226590091	GENE_ID=PARP1;Pool=2	143
PARP1_745.20227	chr1	226595462	226595670	GENE_ID=PARP1;Pool=1	208
ABCB10_746.266995	chr1	229653901	229654109	GENE_ID=ABCB10;Pool=2	208
ABCB10_746.37867	chr1	229654091	229654230	GENE_ID=ABCB10;Pool=1	139
ABCB10_747.65179	chr1	229654509	229654721	GENE_ID=ABCB10;Pool=2	212
ABCB10_748.24349	chr1	229657303	229657452	GENE_ID=ABCB10;Pool=1	149
ABCB10_749.32375	chr1	229661652	229661847	GENE_ID=ABCB10;Pool=2	195
ABCB10_749.39925	chr1	229661836	229661957	GENE_ID=ABCB10;Pool=1	121
ABCB10_750.33197	chr1	229662947	229663100	GENE_ID=ABCB10;Pool=2	153
ABCB10_751.52531	chr1	229665875	229666089	GENE_ID=ABCB10;Pool=1	214
ABCB10_751.451463	chr1	229666078	229666192	GENE_ID=ABCB10;Pool=2	114
ABCB10_752.253747	chr1	229667346	229667542	GENE_ID=ABCB10;Pool=1	196
ABCB10_753.372874	chr1	229675183	229675369	GENE_ID=ABCB10;Pool=2	186
ABCB10_754.51492	chr1	229676311	229676531	GENE_ID=ABCB10;Pool=1	220
ABCB10_755.106204	chr1	229677925	229678153	GENE_ID=ABCB10;Pool=2	228
ABCB10_756.274671	chr1	229683147	229683370	GENE_ID=ABCB10;Pool=1	223
ABCB10_756.108708	chr1	229683369	229683471	GENE_ID=ABCB10;Pool=2	102
ABCB10_757.246073	chr1	229684956	229685164	GENE_ID=ABCB10;Pool=1	208
ABCB10_757.359925	chr1	229685118	229685255	GENE_ID=ABCB10;Pool=2	137
ABCB10_758.1112	chr1	229693686	229693916	GENE_ID=ABCB10;Pool=1	230
ABCB10_758.26122	chr1	229694272	229694404	GENE_ID=ABCB10;Pool=2	132
COG2_759.57627	chr1	230778324	230778554	GENE_ID=COG2;Pool=1	230
COG2_760.168409	chr1	230795126	230795310	GENE_ID=COG2;Pool=2	184
COG2_760.189624	chr1	230795299	230795378	GENE_ID=COG2;Pool=1	79
COG2_761.113351	chr1	230796475	230796698	GENE_ID=COG2;Pool=2	223
COG2_762.25817	chr1	230798805	230799031	GENE_ID=COG2;Pool=1	226
COG2_763.124730	chr1	230800168	230800357	GENE_ID=COG2;Pool=2	189
COG2_764.269913	chr1	230804349	230804566	GENE_ID=COG2;Pool=1	217
COG2_765.116668	chr1	230804979	230805149	GENE_ID=COG2;Pool=2	170
COG2_765.44180	chr1	230805138	230805359	GENE_ID=COG2;Pool=1	221
COG2_766.20019	chr1	230807231	230807453	GENE_ID=COG2;Pool=2	222
COG2_767.40660	chr1	230810698	230810908	GENE_ID=COG2;Pool=1	210
COG2_768.150147	chr1	230814616	230814840	GENE_ID=COG2;Pool=2	224
COG2_769.119291	chr1	230819242	230819451	GENE_ID=COG2;Pool=1	209
COG2_770.29221	chr1	230820810	230820995	GENE_ID=COG2;Pool=2	185
COG2_771.157124	chr1	230822507	230822717	GENE_ID=COG2;Pool=1	210
COG2_771.100124	chr1	230822706	230822903	GENE_ID=COG2;Pool=2	197
COG2_772.28523	chr1	230823761	230823970	GENE_ID=COG2;Pool=1	209
COG2_773.207100	chr1	230824148	230824344	GENE_ID=COG2;Pool=2	196
COG2_774.390383	chr1	230825746	230825965	GENE_ID=COG2;Pool=1	219
COG2_775.23748	chr1	230827017	230827246	GENE_ID=COG2;Pool=2	229
COG2_775.164890	chr1	230827190	230827413	GENE_ID=COG2;Pool=1	223
COG2_776.344681	chr1	230828946	230829168	GENE_ID=COG2;Pool=2	222
RYR2_777.9615	chr1	237205667	237205890	GENE_ID=RYR2;Pool=1	223
RYR2_778.102938	chr1	237433746	237433963	GENE_ID=RYR2;Pool=2	217
RYR2_779.1482	chr1	237494116	237494339	GENE_ID=RYR2;Pool=1	223
RYR2_780.6271	chr1	237519222	237519334	GENE_ID=RYR2;Pool=2	112
RYR2_781.12427	chr1	237527615	237527816	GENE_ID=RYR2;Pool=1	201
RYR2_782.105501	chr1	237532756	237532979	GENE_ID=RYR2;Pool=2	223
RYR2_783.5018	chr1	237537994	237538150	GENE_ID=RYR2;Pool=1	156
RYR2_784.248004	chr1	237540540	237540761	GENE_ID=RYR2;Pool=2	221
RYR2_785.233894	chr1	237550533	237550751	GENE_ID=RYR2;Pool=1	218
RYR2_786.45736	chr1	237551369	237551503	GENE_ID=RYR2;Pool=2	134
RYR2_787.273374	chr1	237580253	237580456	GENE_ID=RYR2;Pool=1	203
RYR2_788.323242	chr1	237586366	237586580	GENE_ID=RYR2;Pool=2	214
RYR2_789.116589	chr1	237604471	237604638	GENE_ID=RYR2;Pool=1	167
RYR2_789.155515	chr1	237604627	237604833	GENE_ID=RYR2;Pool=2	206
RYR2_790.110448	chr1	237608624	237608837	GENE_ID=RYR2;Pool=1	213
RYR2_791.202756	chr1	237617588	237617793	GENE_ID=RYR2;Pool=2	205
RYR2_791.289916	chr1	237617782	237617908	GENE_ID=RYR2;Pool=1	126
RYR2_792.245408	chr1	237619859	237620071	GENE_ID=RYR2;Pool=2	212
RYR2_793.225501	chr1	237632325	237632530	GENE_ID=RYR2;Pool=1	205
RYR2_794.19478	chr1	237655030	237655240	GENE_ID=RYR2;Pool=2	210
RYR2_795.129518	chr1	237656246	237656402	GENE_ID=RYR2;Pool=1	156
RYR2_796.460140	chr1	237659797	237659875	GENE_ID=RYR2;Pool=2	78
RYR2_796.347377	chr1	237659864	237660057	GENE_ID=RYR2;Pool=1	193
RYR2_797.131697	chr1	237663816	237664036	GENE_ID=RYR2;Pool=2	220
RYR2_797.169964	chr1	237664025	237664233	GENE_ID=RYR2;Pool=1	208
RYR2_798.403513	chr1	237666435	237666611	GENE_ID=RYR2;Pool=2	176
RYR2_798.374617	chr1	237666600	237666817	GENE_ID=RYR2;Pool=1	217
RYR2_799.131003	chr1	237669965	237670189	GENE_ID=RYR2;Pool=2	224
RYR2_800.201995	chr1	237674892	237675102	GENE_ID=RYR2;Pool=1	210
RYR2_801.8673	chr1	237693650	237693859	GENE_ID=RYR2;Pool=2	209
RYR2_802.274268	chr1	237711677	237711897	GENE_ID=RYR2;Pool=1	220
RYR2_803.271646	chr1	237713807	237714023	GENE_ID=RYR2;Pool=2	216
RYR2_804.15879	chr1	237729757	237729954	GENE_ID=RYR2;Pool=1	197
RYR2_804.155553	chr1	237729943	237730135	GENE_ID=RYR2;Pool=2	192
RYR2_805.186574	chr1	237732431	237732647	GENE_ID=RYR2;Pool=1	216
RYR2_806.195548	chr1	237753009	237753128	GENE_ID=RYR2;Pool=2	119
RYR2_806.208436	chr1	237753117	237753319	GENE_ID=RYR2;Pool=1	202
RYR2_807.425374	chr1	237753931	237754155	GENE_ID=RYR2;Pool=2	224
RYR2_807.287413	chr1	237754144	237754340	GENE_ID=RYR2;Pool=1	196
RYR2_808.267562	chr1	237755011	237755206	GENE_ID=RYR2;Pool=2	195
RYR2_809.356074	chr1	237756764	237756981	GENE_ID=RYR2;Pool=1	217
RYR2_810.83039	chr1	237758763	237758983	GENE_ID=RYR2;Pool=2	220
RYR2_811.37601	chr1	237765124	237765352	GENE_ID=RYR2;Pool=1	228
RYR2_811.97671	chr1	237765341	237765531	GENE_ID=RYR2;Pool=2	190
RYR2_812.20006	chr1	237773978	237774205	GENE_ID=RYR2;Pool=1	227
RYR2_812.90176	chr1	237774193	237774298	GENE_ID=RYR2;Pool=2	105
RYR2_813.25825	chr1	237777236	237777374	GENE_ID=RYR2;Pool=1	138
RYR2_813.35770	chr1	237777362	237777581	GENE_ID=RYR2;Pool=2	219
RYR2_813.268458	chr1	237777570	237777780	GENE_ID=RYR2;Pool=1	210
RYR2_813.194799	chr1	237777769	237777944	GENE_ID=RYR2;Pool=2	175
RYR2_813.957049	chr1	237777933	237778149	GENE_ID=RYR2;Pool=1	216
RYR2_814.171041	chr1	237780387	237780591	GENE_ID=RYR2;Pool=2	204
RYR2_814.411086	chr1	237780589	237780668	GENE_ID=RYR2;Pool=1	79
RYR2_814.270787	chr1	237780657	237780820	GENE_ID=RYR2;Pool=2	163
RYR2_815.90321	chr1	237787037	237787255	GENE_ID=RYR2;Pool=1	218
RYR2_816.245067	chr1	237788915	237789140	GENE_ID=RYR2;Pool=2	225
RYR2_817.161766	chr1	237791048	237791244	GENE_ID=RYR2;Pool=1	196
RYR2_817.251833	chr1	237791219	237791395	GENE_ID=RYR2;Pool=2	176
RYR2_818.40306	chr1	237794702	237794863	GENE_ID=RYR2;Pool=1	161
RYR2_819.149745	chr1	237796751	237796972	GENE_ID=RYR2;Pool=2	221
RYR2_819.134034	chr1	237796961	237797118	GENE_ID=RYR2;Pool=1	157
RYR2_820.155174	chr1	237798153	237798312	GENE_ID=RYR2;Pool=2	159
RYR2_821.38982	chr1	237801628	237801851	GENE_ID=RYR2;Pool=1	223
RYR2_822.51667	chr1	237802105	237802327	GENE_ID=RYR2;Pool=2	222
RYR2_822.258585	chr1	237802316	237802506	GENE_ID=RYR2;Pool=1	190
RYR2_823.228615	chr1	237804130	237804337	GENE_ID=RYR2;Pool=2	207
RYR2_824.41924	chr1	237806565	237806783	GENE_ID=RYR2;Pool=1	218
RYR2_825.44336	chr1	237811716	237811937	GENE_ID=RYR2;Pool=2	221
RYR2_826.371415	chr1	237813103	237813321	GENE_ID=RYR2;Pool=1	218
RYR2_826.142667	chr1	237813310	237813402	GENE_ID=RYR2;Pool=2	92
RYR2_827.139076	chr1	237814634	237814838	GENE_ID=RYR2;Pool=1	204
RYR2_828.277307	chr1	237817510	237817728	GENE_ID=RYR2;Pool=2	218
RYR2_829.153541	chr1	237819080	237819290	GENE_ID=RYR2;Pool=1	210
RYR2_830.32099	chr1	237821175	237821373	GENE_ID=RYR2;Pool=2	198
RYR2_831.110218	chr1	237823219	237823356	GENE_ID=RYR2;Pool=1	137
RYR2_831.59251	chr1	237823345	237823545	GENE_ID=RYR2;Pool=2	200
RYR2_832.55131	chr1	237824043	237824262	GENE_ID=RYR2;Pool=1	219
RYR2_833.159420	chr1	237829788	237829944	GENE_ID=RYR2;Pool=2	156
RYR2_834.173385	chr1	237831027	237831229	GENE_ID=RYR2;Pool=1	202
RYR2_834.20038	chr1	237831218	237831287	GENE_ID=RYR2;Pool=2	69
RYR2_835.258747	chr1	237837381	237837533	GENE_ID=RYR2;Pool=1	152
RYR2_836.22830	chr1	237837990	237838201	GENE_ID=RYR2;Pool=2	211
RYR2_837.292475	chr1	237841263	237841479	GENE_ID=RYR2;Pool=1	216
RYR2_838.166748	chr1	237843722	237843910	GENE_ID=RYR2;Pool=2	188
RYR2_839.120417	chr1	237850708	237850881	GENE_ID=RYR2;Pool=1	173
RYR2_840.173564	chr1	237862195	237862396	GENE_ID=RYR2;Pool=2	201
RYR2_841.312359	chr1	237863373	237863591	GENE_ID=RYR2;Pool=1	218
RYR2_841.287402	chr1	237863580	237863798	GENE_ID=RYR2;Pool=2	218
RYR2_842.137709	chr1	237865242	237865458	GENE_ID=RYR2;Pool=1	216
RYR2_843.111876	chr1	237868497	237868651	GENE_ID=RYR2;Pool=2	154
RYR2_844.145210	chr1	237870158	237870343	GENE_ID=RYR2;Pool=1	185
RYR2_844.2840	chr1	237870332	237870523	GENE_ID=RYR2;Pool=2	191
RYR2_844.43000	chr1	237870510	237870714	GENE_ID=RYR2;Pool=1	204
RYR2_845.363658	chr1	237872130	237872217	GENE_ID=RYR2;Pool=2	87
RYR2_845.111808	chr1	237872206	237872417	GENE_ID=RYR2;Pool=1	211
RYR2_846.228480	chr1	237872757	237872916	GENE_ID=RYR2;Pool=2	159
RYR2_847.216969	chr1	237874979	237875173	GENE_ID=RYR2;Pool=1	194
RYR2_848.103724	chr1	237880323	237880547	GENE_ID=RYR2;Pool=2	224
RYR2_848.217055	chr1	237880535	237880692	GENE_ID=RYR2;Pool=1	157
RYR2_849.101791	chr1	237881728	237881940	GENE_ID=RYR2;Pool=2	212
RYR2_850.24067	chr1	237886363	237886581	GENE_ID=RYR2;Pool=1	218
RYR2_851.14267	chr1	237889518	237889691	GENE_ID=RYR2;Pool=2	173
RYR2_852.44811	chr1	237890217	237890409	GENE_ID=RYR2;Pool=1	192
RYR2_852.63560	chr1	237890398	237890546	GENE_ID=RYR2;Pool=2	148
RYR2_853.196005	chr1	237893548	237893675	GENE_ID=RYR2;Pool=1	127
RYR2_854.116282	chr1	237895281	237895503	GENE_ID=RYR2;Pool=2	222
RYR2_855.2795	chr1	237896940	237897153	GENE_ID=RYR2;Pool=1	213
RYR2_856.33291	chr1	237905514	237905731	GENE_ID=RYR2;Pool=2	217
RYR2_857.58939	chr1	237919520	237919743	GENE_ID=RYR2;Pool=1	223
RYR2_858.31090	chr1	237920977	237921176	GENE_ID=RYR2;Pool=2	199
RYR2_859.126289	chr1	237923007	237923211	GENE_ID=RYR2;Pool=1	204
RYR2_860.259265	chr1	237924156	237924371	GENE_ID=RYR2;Pool=2	215
RYR2_861.102710	chr1	237934036	237934256	GENE_ID=RYR2;Pool=1	220
RYR2_862.130797	chr1	237935233	237935454	GENE_ID=RYR2;Pool=2	221
RYR2_863.31846	chr1	237936755	237936976	GENE_ID=RYR2;Pool=1	221
RYR2_864.127682	chr1	237941900	237942116	GENE_ID=RYR2;Pool=2	216
RYR2_865.58891	chr1	237944798	237945019	GENE_ID=RYR2;Pool=1	221
RYR2_866.1.518193	chr1	237946878	237947070	GENE_ID=RYR2;Pool=2	192
RYR2_866.1.268303	chr1	237947059	237947230	GENE_ID=RYR2;Pool=1	171
RYR2_866.1.633416	chr1	237947219	237947372	GENE_ID=RYR2;Pool=2	153
RYR2_866.1.316632	chr1	237947361	237947542	GENE_ID=RYR2;Pool=1	181
RYR2_866.1.631329	chr1	237947531	237947745	GENE_ID=RYR2;Pool=2	214
RYR2_866.1.260796	chr1	237947734	237947911	GENE_ID=RYR2;Pool=1	177
RYR2_866.2.108055	chr1	237947901	237948126	GENE_ID=RYR2;Pool=2	225
RYR2_866.2.229673	chr1	237948115	237948277	GENE_ID=RYR2;Pool=1	162
RYR2_867.130471	chr1	237949199	237949412	GENE_ID=RYR2;Pool=2	213
RYR2_868.258098	chr1	237951215	237951387	GENE_ID=RYR2;Pool=1	172
RYR2_868.156355	chr1	237951376	237951529	GENE_ID=RYR2;Pool=2	153
RYR2_869.76494	chr1	237954679	237954876	GENE_ID=RYR2;Pool=1	197
RYR2_870.202861	chr1	237955359	237955578	GENE_ID=RYR2;Pool=2	219
RYR2_870.28861	chr1	237955567	237955757	GENE_ID=RYR2;Pool=1	190
RYR2_871.140153	chr1	237957122	237957341	GENE_ID=RYR2;Pool=2	219
RYR2_872.5569	chr1	237958450	237958665	GENE_ID=RYR2;Pool=1	215
RYR2_873.150987	chr1	237961310	237961495	GENE_ID=RYR2;Pool=2	185
RYR2_874.261472	chr1	237965073	237965288	GENE_ID=RYR2;Pool=1	215
RYR2_875.133859	chr1	237969392	237969547	GENE_ID=RYR2;Pool=2	155
RYR2_875.168043	chr1	237969536	237969709	GENE_ID=RYR2;Pool=1	173
RYR2_876.128672	chr1	237972155	237972377	GENE_ID=RYR2;Pool=2	222
RYR2_877.5572	chr1	237982313	237982514	GENE_ID=RYR2;Pool=1	201
RYR2_878.116167	chr1	237991593	237991818	GENE_ID=RYR2;Pool=2	225
RYR2_879.258	chr1	237993764	237993986	GENE_ID=RYR2;Pool=1	222
RYR2_880.80932	chr1	237994707	237994928	GENE_ID=RYR2;Pool=2	221
RYR2_881.235015	chr1	237995788	237996009	GENE_ID=RYR2;Pool=1	221
CHRM3_hs104_r26.101760	chr1	240070532	240070728	GENE_ID=CHRM3;Pool=2	196
CHRM3_882.1.464346	chr1	240070737	240070948	GENE_ID=CHRM3;Pool=1	211
CHRM3_882.1.285772	chr1	240070915	240071089	GENE_ID=CHRM3;Pool=2	174
CHRM3_882.1.554580	chr1	240071076	240071276	GENE_ID=CHRM3;Pool=1	200
CHRM3_882.1.290403	chr1	240071265	240071474	GENE_ID=CHRM3;Pool=2	209
CHRM3_882.1.153453	chr1	240071463	240071648	GENE_ID=CHRM3;Pool=1	185
CHRM3_882.2.189183	chr1	240071637	240071868	GENE_ID=CHRM3;Pool=2	231
CHRM3_882.2.201657	chr1	240071854	240072060	GENE_ID=CHRM3;Pool=1	206
CHRM3_882.2.289852	chr1	240072048	240072182	GENE_ID=CHRM3;Pool=2	134
CHRM3_882.2.354068	chr1	240072173	240072376	GENE_ID=CHRM3;Pool=1	203
CHRM3_882.2.2714	chr1	240072343	240072534	GENE_ID=CHRM3;Pool=2	191
LPIN1_883.76698	chr2	11817738	11817915	GENE_ID=LPIN1;Pool=1	177
LPIN1_884.43997	chr2	11853720	11853916	GENE_ID=LPIN1;Pool=2	196
LPIN1_884.109665	chr2	11853902	11854055	GENE_ID=LPIN1;Pool=1	153
LPIN1_885.45958	chr2	11881427	11881648	GENE_ID=LPIN1;Pool=2	221
LPIN1_886.144159	chr2	11905539	11905745	GENE_ID=LPIN1;Pool=1	206
LPIN1_886.190719	chr2	11905676	11905894	GENE_ID=LPIN1;Pool=2	218
LPIN1_887.27823	chr2	11907802	11908032	GENE_ID=LPIN1;Pool=1	230
LPIN1_888.56663	chr2	11911316	11911536	GENE_ID=LPIN1;Pool=2	220
LPIN1_888.205945	chr2	11911518	11911709	GENE_ID=LPIN1;Pool=1	191
LPIN1_888.127048	chr2	11911679	11911835	GENE_ID=LPIN1;Pool=2	156
LPIN1_889.155633	chr2	11913556	11913773	GENE_ID=LPIN1;Pool=1	217
LPIN1_889.159163	chr2	11913761	11913903	GENE_ID=LPIN1;Pool=2	142
LPIN1_890.16330	chr2	11916185	11916396	GENE_ID=LPIN1;Pool=1	211
LPIN1_891.97569	chr2	11919570	11919794	GENE_ID=LPIN1;Pool=2	224
LPIN1_892.143756	chr2	11922259	11922483	GENE_ID=LPIN1;Pool=1	224
LPIN1_892.258199	chr2	11922452	11922657	GENE_ID=LPIN1;Pool=2	205
LPIN1_893.15578	chr2	11923902	11924117	GENE_ID=LPIN1;Pool=1	215
LPIN1_894.4364	chr2	11924844	11925024	GENE_ID=LPIN1;Pool=2	180
LPIN1_894.56223	chr2	11925021	11925253	GENE_ID=LPIN1;Pool=1	232
LPIN1_895.50694	chr2	11927128	11927347	GENE_ID=LPIN1;Pool=2	219
LPIN1_896.76065	chr2	11928403	11928622	GENE_ID=LPIN1;Pool=1	219
LPIN1_897.121049	chr2	11931988	11932205	GENE_ID=LPIN1;Pool=2	217
LPIN1_898.45515	chr2	11935512	11935689	GENE_ID=LPIN1;Pool=1	177
LPIN1_899.35391	chr2	11942985	11943197	GENE_ID=LPIN1;Pool=2	212
LPIN1_900.51622	chr2	11944456	11944676	GENE_ID=LPIN1;Pool=1	220
LPIN1_900.71209	chr2	11944665	11944792	GENE_ID=LPIN1;Pool=2	127
LPIN1_901.160033	chr2	11945147	11945335	GENE_ID=LPIN1;Pool=1	188
LPIN1_902.134819	chr2	11955071	11955220	GENE_ID=LPIN1;Pool=2	149
LPIN1_902.127383	chr2	11955209	11955414	GENE_ID=LPIN1;Pool=1	205
LPIN1_903.165014	chr2	11959563	11959787	GENE_ID=LPIN1;Pool=2	224
LPIN1_904.34108	chr2	11960479	11960687	GENE_ID=LPIN1;Pool=1	208
LPIN1_905.154543	chr2	11964728	11964950	GENE_ID=LPIN1;Pool=2	222
APOB_906.1.144016	chr2	21224478	21224697	GENE_ID=APOB;Pool=1	219
APOB_906.1.271231	chr2	21224686	21224907	GENE_ID=APOB;Pool=2	221
APOB_906.1.286060	chr2	21224888	21225100	GENE_ID=APOB;Pool=1	212
APOB_906.1.342779	chr2	21225089	21225281	GENE_ID=APOB;Pool=2	192
APOB_906.1.335451	chr2	21225253	21225421	GENE_ID=APOB;Pool=1	168
APOB_906.2.211880	chr2	21225410	21225561	GENE_ID=APOB;Pool=2	151
APOB_906.2.236209	chr2	21225550	21225763	GENE_ID=APOB;Pool=1	213
APOB_906.2.93265	chr2	21225752	21225959	GENE_ID=APOB;Pool=2	207
APOB_906.2.93990	chr2	21225948	21226159	GENE_ID=APOB;Pool=1	211
APOB_906.2.114546	chr2	21226148	21226341	GENE_ID=APOB;Pool=2	193
APOB_907.37956	chr2	21226945	21227168	GENE_ID=APOB;Pool=1	223
APOB_907.130038	chr2	21227157	21227344	GENE_ID=APOB;Pool=2	187
APOB_908.15587	chr2	21227361	21227587	GENE_ID=APOB;Pool=1	226
APOB_909.1.412617	chr2	21227821	21228043	GENE_ID=APOB;Pool=2	222
APOB_909.1.89455	chr2	21228029	21228233	GENE_ID=APOB;Pool=1	204
APOB_909.1.186027	chr2	21228222	21228434	GENE_ID=APOB;Pool=2	212
APOB_909.1.442311	chr2	21228420	21228645	GENE_ID=APOB;Pool=1	225
APOB_909.1.330447	chr2	21228633	21228836	GENE_ID=APOB;Pool=2	203
APOB_909.2.314260	chr2	21228825	21229040	GENE_ID=APOB;Pool=1	215
APOB_909.2.257806	chr2	21229030	21229209	GENE_ID=APOB;Pool=2	179
APOB_909.2.271321	chr2	21229198	21229411	GENE_ID=APOB;Pool=1	213
APOB_909.2.327146	chr2	21229397	21229584	GENE_ID=APOB;Pool=2	187
APOB_909.2.503937	chr2	21229573	21229774	GENE_ID=APOB;Pool=1	201
APOB_909.3.195189	chr2	21229763	21229954	GENE_ID=APOB;Pool=2	191
APOB_909.3.176331	chr2	21229943	21230168	GENE_ID=APOB;Pool=1	225
APOB_909.3.96917	chr2	21230157	21230375	GENE_ID=APOB;Pool=2	218
APOB_909.3.209303	chr2	21230360	21230540	GENE_ID=APOB;Pool=1	180
APOB_909.3.266438	chr2	21230529	21230717	GENE_ID=APOB;Pool=2	188
APOB_909.4.543407	chr2	21230682	21230791	GENE_ID=APOB;Pool=1	109
APOB_909.4.227081	chr2	21230780	21230947	GENE_ID=APOB;Pool=2	167
APOB_909.4.120170	chr2	21230936	21231117	GENE_ID=APOB;Pool=1	181
APOB_909.4.526090	chr2	21231106	21231331	GENE_ID=APOB;Pool=2	225
APOB_909.4.520644	chr2	21231320	21231459	GENE_ID=APOB;Pool=1	139
APOB_909.4.453512	chr2	21231448	21231598	GENE_ID=APOB;Pool=2	150
APOB_909.4.364526	chr2	21231586	21231787	GENE_ID=APOB;Pool=1	201
APOB_909.5.140556	chr2	21231776	21231999	GENE_ID=APOB;Pool=2	223
APOB_909.5.286226	chr2	21231988	21232071	GENE_ID=APOB;Pool=1	83
APOB_909.5.65571	chr2	21232060	21232270	GENE_ID=APOB;Pool=2	210
APOB_909.5.388522	chr2	21232259	21232415	GENE_ID=APOB;Pool=1	156
APOB_909.5.232179	chr2	21232404	21232628	GENE_ID=APOB;Pool=2	224
APOB_909.5.461283	chr2	21232617	21232703	GENE_ID=APOB;Pool=1	86
APOB_909.5.166819	chr2	21232692	21232892	GENE_ID=APOB;Pool=2	200
APOB_909.6.152349	chr2	21232881	21233079	GENE_ID=APOB;Pool=1	198
APOB_909.6.377233	chr2	21233067	21233242	GENE_ID=APOB;Pool=2	175
APOB_909.6.360692	chr2	21233231	21233432	GENE_ID=APOB;Pool=1	201
APOB_909.6.115434	chr2	21233420	21233520	GENE_ID=APOB;Pool=2	100
APOB_909.6.360937	chr2	21233509	21233708	GENE_ID=APOB;Pool=1	199
APOB_909.7.327873	chr2	21233697	21233915	GENE_ID=APOB;Pool=2	218
APOB_909.7.279865	chr2	21233904	21234083	GENE_ID=APOB;Pool=1	179
APOB_909.7.249867	chr2	21234070	21234287	GENE_ID=APOB;Pool=2	217
APOB_909.7.429381	chr2	21234276	21234441	GENE_ID=APOB;Pool=1	165
APOB_909.7.1690	chr2	21234430	21234630	GENE_ID=APOB;Pool=2	200
APOB_909.7.224263	chr2	21234619	21234821	GENE_ID=APOB;Pool=1	202
APOB_909.8.173891	chr2	21234810	21235032	GENE_ID=APOB;Pool=2	222
APOB_909.8.257773	chr2	21235021	21235241	GENE_ID=APOB;Pool=1	220
APOB_909.8.152035	chr2	21235230	21235440	GENE_ID=APOB;Pool=2	210
APOB_909.8.297750	chr2	21235428	21235551	GENE_ID=APOB;Pool=1	123
APOB_910.54016	chr2	21235944	21236065	GENE_ID=APOB;Pool=2	121
APOB_910.88029	chr2	21236062	21236223	GENE_ID=APOB;Pool=1	161
APOB_910.207871	chr2	21236212	21236432	GENE_ID=APOB;Pool=2	220
APOB_911.139145	chr2	21237297	21237503	GENE_ID=APOB;Pool=1	206
APOB_912.52526	chr2	21237935	21238152	GENE_ID=APOB;Pool=2	217
APOB_913.82844	chr2	21238207	21238417	GENE_ID=APOB;Pool=1	210
APOB_913.216621	chr2	21238403	21238470	GENE_ID=APOB;Pool=2	67
APOB_914.40838	chr2	21239207	21239366	GENE_ID=APOB;Pool=1	159
APOB_914.58350	chr2	21239355	21239541	GENE_ID=APOB;Pool=2	186
APOB_915.18757	chr2	21241817	21242033	GENE_ID=APOB;Pool=1	216
APOB_916.75517	chr2	21242568	21242788	GENE_ID=APOB;Pool=2	220
APOB_917.20978	chr2	21245675	21245896	GENE_ID=APOB;Pool=1	221
APOB_917.61507	chr2	21245885	21245999	GENE_ID=APOB;Pool=2	114
APOB_918.159811	chr2	21246352	21246493	GENE_ID=APOB;Pool=1	141
APOB_918.58235	chr2	21246482	21246611	GENE_ID=APOB;Pool=2	129
APOB_919.148599	chr2	21247753	21247968	GENE_ID=APOB;Pool=1	215
APOB_919.85452	chr2	21247957	21248027	GENE_ID=APOB;Pool=2	70
APOB_920.208449	chr2	21249506	21249726	GENE_ID=APOB;Pool=1	220
APOB_920.76168	chr2	21249715	21249859	GENE_ID=APOB;Pool=2	144
APOB_921.145794	chr2	21250664	21250880	GENE_ID=APOB;Pool=1	216
APOB_921.74659	chr2	21250867	21250960	GENE_ID=APOB;Pool=2	93
APOB_922.124968	chr2	21251093	21251316	GENE_ID=APOB;Pool=1	223
APOB_922.113364	chr2	21251305	21251430	GENE_ID=APOB;Pool=2	125
APOB_923.64252	chr2	21252468	21252694	GENE_ID=APOB;Pool=1	226
APOB_924.8311	chr2	21252730	21252931	GENE_ID=APOB;Pool=2	201
APOB_925.124577	chr2	21255198	21255421	GENE_ID=APOB;Pool=1	223
APOB_925.85880	chr2	21255298	21255473	GENE_ID=APOB;Pool=2	175
APOB_926.206467	chr2	21256046	21256264	GENE_ID=APOB;Pool=1	218
APOB_926.125140	chr2	21256253	21256412	GENE_ID=APOB;Pool=2	159
APOB_927.97236	chr2	21257603	21257827	GENE_ID=APOB;Pool=1	224
APOB_928.55665	chr2	21258428	21258610	GENE_ID=APOB;Pool=2	182
APOB_929.215746	chr2	21259942	21260155	GENE_ID=APOB;Pool=1	213
APOB_930.103555	chr2	21260797	21261016	GENE_ID=APOB;Pool=2	219
APOB_931.104448	chr2	21263761	21263984	GENE_ID=APOB;Pool=1	223
APOB_932.98287	chr2	21265136	21265347	GENE_ID=APOB;Pool=2	211
APOB_932.118572	chr2	21265336	21265424	GENE_ID=APOB;Pool=1	88
APOB_933.45009	chr2	21266291	21266512	GENE_ID=APOB;Pool=2	221
APOB_934.10362	chr2	21266656	21266893	GENE_ID=APOB;Pool=1	237
APOB_hs38_r27.143273	chr2	21267371	21267545	GENE_ID=APOB;Pool=2	174
SLC5A6_935.41225	chr2	27423243	27423473	GENE_ID=SLC5A6;Pool=1	230
SLC5A6_936.251201	chr2	27423763	27423988	GENE_ID=SLC5A6;Pool=2	225
SLC5A6_937.23115	chr2	27424163	27424378	GENE_ID=SLC5A6;Pool=1	215
SLC5A6_937.94014	chr2	27424351	27424541	GENE_ID=SLC5A6;Pool=2	190
SLC5A6_938.113609	chr2	27424530	27424735	GENE_ID=SLC5A6;Pool=1	205
SLC5A6_938.72030	chr2	27424686	27424863	GENE_ID=SLC5A6;Pool=2	177
SLC5A6_939.89077	chr2	27424855	27424962	GENE_ID=SLC5A6;Pool=1	107
SLC5A6_940.66999	chr2	27425620	27425842	GENE_ID=SLC5A6;Pool=2	222
SLC5A6_941.183414	chr2	27426046	27426270	GENE_ID=SLC5A6;Pool=1	224
SLC5A6_942.35143	chr2	27426603	27426830	GENE_ID=SLC5A6;Pool=2	227
SLC5A6_943.29263	chr2	27427154	27427377	GENE_ID=SLC5A6;Pool=1	223
SLC5A6_943.66799	chr2	27427373	27427545	GENE_ID=SLC5A6;Pool=2	172
SLC5A6_944.32490	chr2	27427568	27427719	GENE_ID=SLC5A6;Pool=1	151
SLC5A6_944.118312	chr2	27427708	27427819	GENE_ID=SLC5A6;Pool=2	111
SLC5A6_945.17779	chr2	27428171	27428406	GENE_ID=SLC5A6;Pool=1	235
SLC5A6_946.63992	chr2	27428733	27428942	GENE_ID=SLC5A6;Pool=2	209
SLC5A6_946.145906	chr2	27428923	27429028	GENE_ID=SLC5A6;Pool=1	105
SLC5A6_947.63159	chr2	27429327	27429555	GENE_ID=SLC5A6;Pool=2	228
SLC5A6_948.37263	chr2	27429659	27429884	GENE_ID=SLC5A6;Pool=1	225
SLC5A6_949.55100	chr2	27430027	27430239	GENE_ID=SLC5A6;Pool=2	212
SLC5A6_949.150091	chr2	27430191	27430417	GENE_ID=SLC5A6;Pool=1	226
SLC5A6_949.11800	chr2	27430396	27430623	GENE_ID=SLC5A6;Pool=2	227
ALK_950.86910	chr2	29416009	29416221	GENE_ID=ALK;Pool=1	212
ALK_950.260150	chr2	29416210	29416429	GENE_ID=ALK;Pool=2	219
ALK_950.58663	chr2	29416417	29416551	GENE_ID=ALK;Pool=1	134
ALK_950.189157	chr2	29416533	29416755	GENE_ID=ALK;Pool=2	222
ALK_950.96623	chr2	29416745	29416907	GENE_ID=ALK;Pool=1	162
ALK_951.16281	chr2	29419582	29419807	GENE_ID=ALK;Pool=2	225
ALK_952.108299	chr2	29420345	29420551	GENE_ID=ALK;Pool=1	206
ALK_953.190691	chr2	29429946	29430167	GENE_ID=ALK;Pool=2	221
ALK_954.62053	chr2	29432579	29432803	GENE_ID=ALK;Pool=1	224
ALK_955.73215	chr2	29436757	29436982	GENE_ID=ALK;Pool=2	225
ALK_956.135914	chr2	29443489	29443715	GENE_ID=ALK;Pool=1	226
ALK_957.13286	chr2	29445139	29445360	GENE_ID=ALK;Pool=2	221
ALK_958.60563	chr2	29445342	29445551	GENE_ID=ALK;Pool=1	209
ALK_959.150029	chr2	29446165	29446320	GENE_ID=ALK;Pool=2	155
ALK_959.112937	chr2	29446309	29446498	GENE_ID=ALK;Pool=1	189
ALK_960.75468	chr2	29448278	29448479	GENE_ID=ALK;Pool=2	201
ALK_961.5574	chr2	29449702	29449929	GENE_ID=ALK;Pool=1	227
ALK_961.10764	chr2	29449911	29449995	GENE_ID=ALK;Pool=2	84
ALK_962.101272	chr2	29450413	29450628	GENE_ID=ALK;Pool=1	215
ALK_963.100920	chr2	29451738	29451959	GENE_ID=ALK;Pool=2	221
ALK_964.135688	chr2	29455043	29455198	GENE_ID=ALK;Pool=1	155
ALK_964.102055	chr2	29455194	29455370	GENE_ID=ALK;Pool=2	176
ALK_965.61998	chr2	29456406	29456586	GENE_ID=ALK;Pool=1	180
ALK_966.75266	chr2	29462463	29462689	GENE_ID=ALK;Pool=2	226
ALK_966.77904	chr2	29462661	29462778	GENE_ID=ALK;Pool=1	117
ALK_967.39129	chr2	29473923	29474111	GENE_ID=ALK;Pool=2	188
ALK_967.21344	chr2	29474073	29474259	GENE_ID=ALK;Pool=1	186
ALK_968.38414	chr2	29497925	29498132	GENE_ID=ALK;Pool=2	207
ALK_969.65156	chr2	29498143	29498359	GENE_ID=ALK;Pool=1	216
ALK_969.95297	chr2	29498317	29498404	GENE_ID=ALK;Pool=2	87
ALK_970.201963	chr2	29519727	29519949	GENE_ID=ALK;Pool=1	222
ALK_971.44764	chr2	29541146	29541332	GENE_ID=ALK;Pool=2	186
ALK_972.72236	chr2	29543570	29543795	GENE_ID=ALK;Pool=1	225
ALK_973.41562	chr2	29551071	29551293	GENE_ID=ALK;Pool=2	222
ALK_973.71024	chr2	29551228	29551460	GENE_ID=ALK;Pool=1	232
ALK_974.14534	chr2	29606548	29606775	GENE_ID=ALK;Pool=2	227
ALK_975.136371	chr2	29754623	29754800	GENE_ID=ALK;Pool=1	177
ALK_975.72840	chr2	29754781	29755003	GENE_ID=ALK;Pool=2	222
ALK_976.105577	chr2	29917649	29917872	GENE_ID=ALK;Pool=1	223
ALK_976.97674	chr2	29917734	29917907	GENE_ID=ALK;Pool=2	173
ALK_977.16181	chr2	29940388	29940610	GENE_ID=ALK;Pool=1	222
ALK_978.164679	chr2	30142800	30143002	GENE_ID=ALK;Pool=2	202
ALK_978.44993	chr2	30142989	30143184	GENE_ID=ALK;Pool=1	195
ALK_978.124961	chr2	30143172	30143376	GENE_ID=ALK;Pool=2	204
ALK_978.56493	chr2	30143365	30143584	GENE_ID=ALK;Pool=1	219
XDH_979.162266	chr2	31558687	31558863	GENE_ID=XDH;Pool=2	176
XDH_979.90426	chr2	31558842	31558997	GENE_ID=XDH;Pool=1	155
XDH_980.192853	chr2	31560350	31560572	GENE_ID=XDH;Pool=2	222
XDH_980.52720	chr2	31560524	31560735	GENE_ID=XDH;Pool=1	211
XDH_981.73303	chr2	31562229	31562429	GENE_ID=XDH;Pool=2	200
XDH_981.109087	chr2	31562368	31562595	GENE_ID=XDH;Pool=1	227
XDH_982.160249	chr2	31564112	31564339	GENE_ID=XDH;Pool=2	227
XDH_983.161084	chr2	31564992	31565215	GENE_ID=XDH;Pool=1	223
XDH_984.45957	chr2	31567439	31567663	GENE_ID=XDH;Pool=2	224
XDH_985.42868	chr2	31569509	31569702	GENE_ID=XDH;Pool=1	193
XDH_985.123256	chr2	31569698	31569923	GENE_ID=XDH;Pool=2	225
XDH_986.95815	chr2	31570260	31570476	GENE_ID=XDH;Pool=1	216
XDH_986.119664	chr2	31570467	31570590	GENE_ID=XDH;Pool=2	123
XDH_987.29829	chr2	31571107	31571269	GENE_ID=XDH;Pool=1	162
XDH_988.189112	chr2	31571689	31571914	GENE_ID=XDH;Pool=2	225
XDH_989.80946	chr2	31572358	31572569	GENE_ID=XDH;Pool=1	211
XDH_989.23087	chr2	31572558	31572755	GENE_ID=XDH;Pool=2	197
XDH_990.52356	chr2	31572870	31573080	GENE_ID=XDH;Pool=1	210
XDH_990.95278	chr2	31573068	31573149	GENE_ID=XDH;Pool=2	81
XDH_991.120999	chr2	31586889	31587091	GENE_ID=XDH;Pool=1	202
XDH_991.97867	chr2	31587037	31587188	GENE_ID=XDH;Pool=2	151
XDH_992.44240	chr2	31588246	31588464	GENE_ID=XDH;Pool=1	218
XDH_993.127534	chr2	31588805	31589017	GENE_ID=XDH;Pool=2	212
XDH_994.81418	chr2	31589622	31589745	GENE_ID=XDH;Pool=1	123
XDH_994.105339	chr2	31589734	31589911	GENE_ID=XDH;Pool=2	177
XDH_995.148406	chr2	31590672	31590880	GENE_ID=XDH;Pool=1	208
XDH_995.100741	chr2	31590869	31590957	GENE_ID=XDH;Pool=2	88
XDH_996.107737	chr2	31591217	31591424	GENE_ID=XDH;Pool=1	207
XDH_996.83219	chr2	31591417	31591557	GENE_ID=XDH;Pool=2	140
XDH_997.35935	chr2	31593151	31593328	GENE_ID=XDH;Pool=1	177
XDH_997.89657	chr2	31593317	31593403	GENE_ID=XDH;Pool=2	86
XDH_998.147012	chr2	31595041	31595264	GENE_ID=XDH;Pool=1	223
XDH_998.142965	chr2	31595171	31595337	GENE_ID=XDH;Pool=2	166
XDH_999.40137	chr2	31596671	31596892	GENE_ID=XDH;Pool=1	221
XDH_1000.123659	chr2	31598204	31598426	GENE_ID=XDH;Pool=2	222
XDH_1001.107364	chr2	31599903	31600076	GENE_ID=XDH;Pool=1	173
XDH_1001.151380	chr2	31600066	31600196	GENE_ID=XDH;Pool=2	130
XDH_1002.115682	chr2	31602680	31602902	GENE_ID=XDH;Pool=1	222
XDH_1003.71534	chr2	31604427	31604646	GENE_ID=XDH;Pool=2	219
XDH_1004.69084	chr2	31605837	31606038	GENE_ID=XDH;Pool=1	201
XDH_1005.107421	chr2	31606453	31606630	GENE_ID=XDH;Pool=2	177
XDH_1005.32490	chr2	31606619	31606733	GENE_ID=XDH;Pool=1	114
XDH_1006.90311	chr2	31609232	31609454	GENE_ID=XDH;Pool=2	222
XDH_1007.17847	chr2	31610614	31610795	GENE_ID=XDH;Pool=1	181
XDH_1008.33717	chr2	31610992	31611183	GENE_ID=XDH;Pool=2	191
XDH_1009.16475	chr2	31620443	31620660	GENE_ID=XDH;Pool=1	217
XDH_1010.39193	chr2	31621275	31621479	GENE_ID=XDH;Pool=2	204
XDH_1010.50051	chr2	31621460	31621641	GENE_ID=XDH;Pool=1	181
XDH_1011.88059	chr2	31624004	31624224	GENE_ID=XDH;Pool=2	220
XDH_1012.44890	chr2	31625873	31626052	GENE_ID=XDH;Pool=1	179
XDH_1013.69723	chr2	31628574	31628800	GENE_ID=XDH;Pool=2	226
XDH_1013.82897	chr2	31628789	31628884	GENE_ID=XDH;Pool=1	95
XDH_1014.60003	chr2	31637350	31637571	GENE_ID=XDH;Pool=2	221
CYP1B1_1015.6124	chr2	38297823	38298035	GENE_ID=CYP1B1;Pool=1	212
CYP1B1_1015.213032	chr2	38298007	38298213	GENE_ID=CYP1B1;Pool=2	206
CYP1B1_1015.195838	chr2	38298193	38298327	GENE_ID=CYP1B1;Pool=1	134
CYP1B1_1015.115283	chr2	38298317	38298473	GENE_ID=CYP1B1;Pool=2	156
CYP1B1_1016.1.163786	chr2	38301429	38301639	GENE_ID=CYP1B1;Pool=1	210
CYP1B1_1016.1.67779	chr2	38301633	38301861	GENE_ID=CYP1B1;Pool=2	228
CYP1B1_1016.1.111110	chr2	38301850	38302060	GENE_ID=CYP1B1;Pool=1	210
CYP1B1_1016.1.70737	chr2	38302041	38302268	GENE_ID=CYP1B1;Pool=2	227
CYP1B1_1016.2.35620	chr2	38302255	38302482	GENE_ID=CYP1B1;Pool=1	227
CYP1B1_1016.2.44061	chr2	38302471	38302559	GENE_ID=CYP1B1;Pool=2	88
SP_168.7318	chr2	38303071	38303241	GENE_ID=CYP1B1;Pool=1	170
ABCG8_1017.61896	chr2	44066126	44066355	GENE_ID=ABCG8;Pool=2	229
ABCG8_1018.9445	chr2	44071534	44071681	GENE_ID=ABCG8;Pool=1	147
ABCG8_1018.77436	chr2	44071674	44071885	GENE_ID=ABCG8;Pool=2	211
ABCG8_1019.73406	chr2	44073269	44073489	GENE_ID=ABCG8;Pool=1	220
ABCG8_1020.141514	chr2	44078628	44078782	GENE_ID=ABCG8;Pool=2	154
ABCG8_1020.78523	chr2	44078759	44078947	GENE_ID=ABCG8;Pool=1	188
ABCG8_1020.34627	chr2	44078898	44079063	GENE_ID=ABCG8;Pool=2	165
ABCG8_1021.8817	chr2	44079283	44079518	GENE_ID=ABCG8;Pool=1	235
ABCG8_1021.80978	chr2	44079509	44079747	GENE_ID=ABCG8;Pool=2	238
ABCG8_1022.73531	chr2	44079742	44079971	GENE_ID=ABCG8;Pool=1	229
ABCG8_1022.18025	chr2	44079959	44080082	GENE_ID=ABCG8;Pool=2	123
ABCG8_1023.111528	chr2	44099094	44099297	GENE_ID=ABCG8;Pool=1	203
ABCG8_1023.92412	chr2	44099262	44099486	GENE_ID=ABCG8;Pool=2	224
ABCG8_1025.91213	chr2	44100706	44100930	GENE_ID=ABCG8;Pool=1	224
ABCG8_1025.147981	chr2	44100925	44101100	GENE_ID=ABCG8;Pool=2	175
ABCG8_1025.90483	chr2	44101089	44101282	GENE_ID=ABCG8;Pool=1	193
ABCG8_1026.29240	chr2	44101460	44101682	GENE_ID=ABCG8;Pool=2	222
ABCG8_1027.144802	chr2	44102262	44102491	GENE_ID=ABCG8;Pool=1	229
ABCG8_1027.147577	chr2	44102432	44102580	GENE_ID=ABCG8;Pool=2	148
ABCG8_1028.83449	chr2	44104669	44104850	GENE_ID=ABCG8;Pool=1	181
ABCG8_1028.67377	chr2	44104799	44105018	GENE_ID=ABCG8;Pool=2	219
ABCG8_1029.156876	chr2	44105007	44105137	GENE_ID=ABCG8;Pool=1	130
CHST10_1030.212161	chr2	101009655	101009850	GENE_ID=CHST10;Pool=2	195
CHST10_1030.131617	chr2	101009839	101009974	GENE_ID=CHST10;Pool=1	135
CHST10_1030.99657	chr2	101009963	101010148	GENE_ID=CHST10;Pool=2	185
CHST10_1030.298924	chr2	101010130	101010264	GENE_ID=CHST10;Pool=1	134
CHST10_1031.96119	chr2	101011928	101012135	GENE_ID=CHST10;Pool=2	207
CHST10_1032.104668	chr2	101014359	101014457	GENE_ID=CHST10;Pool=1	98
CHST10_1032.187519	chr2	101014446	101014636	GENE_ID=CHST10;Pool=2	190
CHST10_1033.5596	chr2	101018923	101019140	GENE_ID=CHST10;Pool=1	217
CHST10_1034.4802	chr2	101023002	101023193	GENE_ID=CHST10;Pool=2	191
SULT1C2_1035.155962	chr2	108910103	108910314	GENE_ID=SULT1C2;Pool=1	211
SULT1C2_1036.118967	chr2	108910546	108910760	GENE_ID=SULT1C2;Pool=2	214
SULT1C2_1036.5393	chr2	108910731	108910942	GENE_ID=SULT1C2;Pool=1	211
SULT1C2_167591_gap_1.530191	chr2	108914963	108915177	GENE_ID=SULT1C2;Pool=2	214
SULT1C2_1038.73627	chr2	108917269	108917462	GENE_ID=SULT1C2;Pool=1	193
SULT1C2_1039.150685	chr2	108920849	108921059	GENE_ID=SULT1C2;Pool=2	210
SULT1C2_1039.81486	chr2	108921048	108921234	GENE_ID=SULT1C2;Pool=1	186
SULT1C2_1040.19932	chr2	108921547	108921765	GENE_ID=SULT1C2;Pool=2	218
SULT1C2_1040.33189	chr2	108921707	108921874	GENE_ID=SULT1C2;Pool=1	167
SULT1C2_1041.84959	chr2	108921863	108922075	GENE_ID=SULT1C2;Pool=2	212
SULT1C2_1042.75794	chr2	108924739	108924966	GENE_ID=SULT1C2;Pool=1	227
SULT1C4_1043.57125	chr2	108994766	108994988	GENE_ID=SULT1C4;Pool=2	222
SULT1C4_1044.13451	chr2	108998155	108998294	GENE_ID=SULT1C4;Pool=1	139
SULT1C4_1044.11742	chr2	108998283	108998382	GENE_ID=SULT1C4;Pool=2	99
SULT1C4_1045.38267	chr2	108998713	108998912	GENE_ID=SULT1C4;Pool=1	199
SULT1C4_1045.33148	chr2	108998901	108999058	GENE_ID=SULT1C4;Pool=2	157
SULT1C4_1046.64117	chr2	108999416	108999638	GENE_ID=SULT1C4;Pool=1	222
SULT1C4_1046.143283	chr2	108999627	108999697	GENE_ID=SULT1C4;Pool=2	70
SULT1C4_1047.158460	chr2	108999834	109000058	GENE_ID=SULT1C4;Pool=1	224
SULT1C4_1048.102582	chr2	109002572	109002757	GENE_ID=SULT1C4;Pool=2	185
SULT1C4_1048.12274	chr2	109002746	109002881	GENE_ID=SULT1C4;Pool=1	135
SULT1C4_1049.82887	chr2	109003642	109003859	GENE_ID=SULT1C4;Pool=2	217
SULT1C4_1049.95984	chr2	109003848	109004033	GENE_ID=SULT1C4;Pool=1	185
IL1B_1050.48729	chr2	113587792	113587952	GENE_ID=IL1B;Pool=2	160
IL1B_1050.111421	chr2	113587940	113588126	GENE_ID=IL1B;Pool=1	186
IL1B_1050.177198	chr2	113588115	113588334	GENE_ID=IL1B;Pool=2	219
IL1B_hs279_r29.127209	chr2	113588702	113588887	GENE_ID=IL1B;Pool=1	185
IL1B_1051.19188	chr2	113588862	113589064	GENE_ID=IL1B;Pool=2	202
IL1B_1052.161766	chr2	113590049	113590263	GENE_ID=IL1B;Pool=1	214
IL1B_1052.51540	chr2	113590252	113590423	GENE_ID=IL1B;Pool=2	171
IL1B_1053.105462	chr2	113590865	113591081	GENE_ID=IL1B;Pool=1	216
IL1B_1053.86253	chr2	113590993	113591197	GENE_ID=IL1B;Pool=2	204
IL1B_1054.795	chr2	113593067	113593274	GENE_ID=IL1B;Pool=1	207
IL1B_1055.3725	chr2	113593647	113593871	GENE_ID=IL1B;Pool=2	224
IL1B_hs280_r30.241453	chr2	113594263	113594490	GENE_ID=IL1B;Pool=1	227
IL1B_hs281_r31.377775	chr2	113594778	113594979	GENE_ID=IL1B;Pool=2	201
HNMT_1056.71145	chr2	138722040	138722246	GENE_ID=HNMT;Pool=1	206
HNMT_78932_gap_1.816714	chr2	138724601	138724819	GENE_ID=HNMT;Pool=2	218
HNMT_1058.11851	chr2	138727634	138727833	GENE_ID=HNMT;Pool=1	199
HNMT_1059.105126	chr2	138738586	138738811	GENE_ID=HNMT;Pool=2	225
HNMT_1059.86512	chr2	138738799	138739002	GENE_ID=HNMT;Pool=1	203
HNMT_1060.34030	chr2	138758423	138758638	GENE_ID=HNMT;Pool=2	215
HNMT_1061.1545	chr2	138759499	138759685	GENE_ID=HNMT;Pool=1	186
HNMT_1061.43313	chr2	138759674	138759881	GENE_ID=HNMT;Pool=2	207
HNMT_1062.75058	chr2	138762662	138762881	GENE_ID=HNMT;Pool=1	219
HNMT_1063.228799	chr2	138771312	138771444	GENE_ID=HNMT;Pool=2	132
HNMT_1063.157826	chr2	138771433	138771637	GENE_ID=HNMT;Pool=1	204
HNMT_1063.49855	chr2	138771626	138771803	GENE_ID=HNMT;Pool=2	177
SCN1A_1064.1.311501	chr2	166847624	166847846	GENE_ID=SCN1A;Pool=1	222
SCN1A_1064.1.241944	chr2	166847834	166848055	GENE_ID=SCN1A;Pool=2	221
SCN1A_1064.1.407906	chr2	166848044	166848146	GENE_ID=SCN1A;Pool=1	102
SCN1A_1064.1.201222	chr2	166848134	166848322	GENE_ID=SCN1A;Pool=2	188
SCN1A_1064.1.278576	chr2	166848311	166848528	GENE_ID=SCN1A;Pool=1	217
SCN1A_1064.2.630	chr2	166848515	166848730	GENE_ID=SCN1A;Pool=2	215
SCN1A_1064.2.186450	chr2	166848719	166848937	GENE_ID=SCN1A;Pool=1	218
SCN1A_hs385_r32.116083	chr2	166848923	166848993	GENE_ID=SCN1A;Pool=2	70
SCN1A_1065.96845	chr2	166850619	166850755	GENE_ID=SCN1A;Pool=1	136
SCN1A_1065.123536	chr2	166850744	166850948	GENE_ID=SCN1A;Pool=2	204
SCN1A_1066.71170	chr2	166852479	166852649	GENE_ID=SCN1A;Pool=1	170
SCN1A_1067.36680	chr2	166854492	166854649	GENE_ID=SCN1A;Pool=2	157
SCN1A_1067.9749	chr2	166854638	166854733	GENE_ID=SCN1A;Pool=1	95
SCN1A_1068.69686	chr2	166856110	166856276	GENE_ID=SCN1A;Pool=2	166
SCN1A_1068.33088	chr2	166856265	166856407	GENE_ID=SCN1A;Pool=1	142
SCN1A_1069.110360	chr2	166858846	166859031	GENE_ID=SCN1A;Pool=2	185
SCN1A_1069.83166	chr2	166859017	166859225	GENE_ID=SCN1A;Pool=1	208
SCN1A_1069.103629	chr2	166859216	166859369	GENE_ID=SCN1A;Pool=2	153
SCN1A_1070.64549	chr2	166866165	166866382	GENE_ID=SCN1A;Pool=1	217
SCN1A_1071.103090	chr2	166868541	166868732	GENE_ID=SCN1A;Pool=2	191
SCN1A_1071.81598	chr2	166868695	166868872	GENE_ID=SCN1A;Pool=1	177
SCN1A_1072.40651	chr2	166870248	166870443	GENE_ID=SCN1A;Pool=2	195
SCN1A_1073.34549	chr2	166872064	166872286	GENE_ID=SCN1A;Pool=1	222
SCN1A_1074.200157	chr2	166892502	166892718	GENE_ID=SCN1A;Pool=2	216
SCN1A_1074.135845	chr2	166892703	166892906	GENE_ID=SCN1A;Pool=1	203
SCN1A_1074.204867	chr2	166892895	166893082	GENE_ID=SCN1A;Pool=2	187
SCN1A_1075.162828	chr2	166894269	166894461	GENE_ID=SCN1A;Pool=1	192
SCN1A_1075.31222	chr2	166894458	166894630	GENE_ID=SCN1A;Pool=2	172
SCN1A_1075.153437	chr2	166894617	166894735	GENE_ID=SCN1A;Pool=1	118
SCN1A_1076.127092	chr2	166895809	166895965	GENE_ID=SCN1A;Pool=2	156
SCN1A_1076.117296	chr2	166895954	166896146	GENE_ID=SCN1A;Pool=1	192
SCN1A_1077.25526	chr2	166897712	166897927	GENE_ID=SCN1A;Pool=2	215
SCN1A_1077.139767	chr2	166897916	166898071	GENE_ID=SCN1A;Pool=1	155
SCN1A_1078.134908	chr2	166898725	166898865	GENE_ID=SCN1A;Pool=2	140
SCN1A_1078.108324	chr2	166898854	166898970	GENE_ID=SCN1A;Pool=1	116
SCN1A_1079.154326	chr2	166900111	166900334	GENE_ID=SCN1A;Pool=2	223
SCN1A_1079.68679	chr2	166900322	166900438	GENE_ID=SCN1A;Pool=1	116
SCN1A_1079.21909	chr2	166900427	166900638	GENE_ID=SCN1A;Pool=2	211
SCN1A_1080.86143	chr2	166901521	166901729	GENE_ID=SCN1A;Pool=1	208
SCN1A_1080.103940	chr2	166901718	166901859	GENE_ID=SCN1A;Pool=2	141
SCN1A_1081.6751	chr2	166903257	166903474	GENE_ID=SCN1A;Pool=1	217
SCN1A_1081.73854	chr2	166903314	166903520	GENE_ID=SCN1A;Pool=2	206
SCN1A_1082.76897	chr2	166903949	166904158	GENE_ID=SCN1A;Pool=1	209
SCN1A_1082.96331	chr2	166904147	166904299	GENE_ID=SCN1A;Pool=2	152
SCN1A_1083.9139	chr2	166905319	166905522	GENE_ID=SCN1A;Pool=1	203
SCN1A_1084.168867	chr2	166908071	166908260	GENE_ID=SCN1A;Pool=2	189
SCN1A_1084.139607	chr2	166908254	166908358	GENE_ID=SCN1A;Pool=1	104
SCN1A_1084.128344	chr2	166908346	166908548	GENE_ID=SCN1A;Pool=2	202
SCN1A_1085.175858	chr2	166909309	166909506	GENE_ID=SCN1A;Pool=1	197
SP_172.176938	chr2	166909450	166909608	GENE_ID=SCN1A;Pool=2	158
SCN1A_1086.156988	chr2	166911107	166911325	GENE_ID=SCN1A;Pool=1	218
SCN1A_1087.53380	chr2	166912881	166913066	GENE_ID=SCN1A;Pool=2	185
SCN1A_1088.27681	chr2	166914974	166915162	GENE_ID=SCN1A;Pool=1	188
SCN1A_1088.53575	chr2	166915148	166915291	GENE_ID=SCN1A;Pool=2	143
SCN1A_1089.99975	chr2	166929835	166930048	GENE_ID=SCN1A;Pool=1	213
SCN1A_1089.157820	chr2	166930032	166930243	GENE_ID=SCN1A;Pool=2	211
ABCB11_1090.206444	chr2	169780099	169780232	GENE_ID=ABCB11;Pool=1	133
ABCB11_1090.205112	chr2	169780215	169780385	GENE_ID=ABCB11;Pool=2	170
ABCB11_1091.33482	chr2	169781050	169781193	GENE_ID=ABCB11;Pool=1	143
ABCB11_1091.112598	chr2	169781182	169781338	GENE_ID=ABCB11;Pool=2	156
ABCB11_1092.71081	chr2	169783615	169783758	GENE_ID=ABCB11;Pool=1	143
ABCB11_1092.28619	chr2	169783747	169783892	GENE_ID=ABCB11;Pool=2	145
ABCB11_1093.39762	chr2	169787019	169787186	GENE_ID=ABCB11;Pool=1	167
ABCB11_1093.221665	chr2	169787173	169787392	GENE_ID=ABCB11;Pool=2	219
ABCB11_1094.91535	chr2	169788679	169788909	GENE_ID=ABCB11;Pool=1	230
ABCB11_1094.163164	chr2	169788898	169789090	GENE_ID=ABCB11;Pool=2	192
ABCB11_1095.150775	chr2	169791656	169791789	GENE_ID=ABCB11;Pool=1	133
ABCB11_1095.216709	chr2	169791778	169791973	GENE_ID=ABCB11;Pool=2	195
ABCB11_1096.105977	chr2	169792549	169792760	GENE_ID=ABCB11;Pool=1	211
ABCB11_1096.60198	chr2	169792747	169792972	GENE_ID=ABCB11;Pool=2	225
ABCB11_1097.137353	chr2	169800975	169801164	GENE_ID=ABCB11;Pool=1	189
ABCB11_1097.97658	chr2	169801153	169801364	GENE_ID=ABCB11;Pool=2	211
ABCB11_1097.75967	chr2	169801236	169801455	GENE_ID=ABCB11;Pool=1	219
ABCB11_1098.38427	chr2	169801445	169801665	GENE_ID=ABCB11;Pool=2	220
ABCB11_1099.170267	chr2	169814273	169814485	GENE_ID=ABCB11;Pool=1	212
ABCB11_1099.13623	chr2	169814474	169814673	GENE_ID=ABCB11;Pool=2	199
ABCB11_1100.539	chr2	169820655	169820873	GENE_ID=ABCB11;Pool=1	218
ABCB11_1101.120825	chr2	169824881	169825097	GENE_ID=ABCB11;Pool=2	216
ABCB11_1102.138440	chr2	169825671	169825877	GENE_ID=ABCB11;Pool=1	206
ABCB11_1102.51526	chr2	169825865	169826081	GENE_ID=ABCB11;Pool=2	216
ABCB11_1103.66029	chr2	169826530	169826750	GENE_ID=ABCB11;Pool=1	220
ABCB11_1104.238487	chr2	169828215	169828436	GENE_ID=ABCB11;Pool=2	221
ABCB11_1104.81824	chr2	169828425	169828580	GENE_ID=ABCB11;Pool=1	155
ABCB11_1105.199815	chr2	169830184	169830392	GENE_ID=ABCB11;Pool=2	208
ABCB11_1106.121015	chr2	169833019	169833230	GENE_ID=ABCB11;Pool=1	211
ABCB11_1107.65940	chr2	169836270	169836476	GENE_ID=ABCB11;Pool=2	206
ABCB11_1107.58353	chr2	169836465	169836557	GENE_ID=ABCB11;Pool=1	92
ABCB11_1108.18942	chr2	169842495	169842684	GENE_ID=ABCB11;Pool=2	189
ABCB11_1108.166802	chr2	169842667	169842863	GENE_ID=ABCB11;Pool=1	196
ABCB11_1109.16895	chr2	169847266	169847481	GENE_ID=ABCB11;Pool=2	215
ABCB11_1110.152602	chr2	169850144	169850245	GENE_ID=ABCB11;Pool=1	101
ABCB11_1110.37200	chr2	169850233	169850455	GENE_ID=ABCB11;Pool=2	222
ABCB11_1111.93732	chr2	169851667	169851887	GENE_ID=ABCB11;Pool=1	220
ABCB11_1111.22306	chr2	169851873	169852067	GENE_ID=ABCB11;Pool=2	194
ABCB11_1112.113876	chr2	169853067	169853282	GENE_ID=ABCB11;Pool=1	215
ABCB11_1113.49902	chr2	169869629	169869837	GENE_ID=ABCB11;Pool=2	208
ABCB11_1113.86142	chr2	169869826	169870040	GENE_ID=ABCB11;Pool=1	214
ABCB11_1114.141510	chr2	169870756	169870977	GENE_ID=ABCB11;Pool=2	221
ABCB11_1115.38665	chr2	169873233	169873363	GENE_ID=ABCB11;Pool=1	130
ABCB11_1116.140155	chr2	169874495	169874718	GENE_ID=ABCB11;Pool=2	223
LRP2_1117.1327	chr2	169985047	169985231	GENE_ID=LRP2;Pool=1	184
LRP2_1117.111303	chr2	169985220	169985380	GENE_ID=LRP2;Pool=2	160
LRP2_1118.127378	chr2	169985470	169985679	GENE_ID=LRP2;Pool=1	209
LRP2_1119.942	chr2	169989046	169989250	GENE_ID=LRP2;Pool=2	204
LRP2_1120.65708	chr2	169993863	169994059	GENE_ID=LRP2;Pool=1	196
LRP2_1121.158802	chr2	169995002	169995219	GENE_ID=LRP2;Pool=2	217
LRP2_1121.60859	chr2	169995208	169995285	GENE_ID=LRP2;Pool=1	77
LRP2_1122.75719	chr2	169995726	169995947	GENE_ID=LRP2;Pool=2	221
LRP2_1123.132378	chr2	169995972	169996195	GENE_ID=LRP2;Pool=1	223
LRP2_1124.44361	chr2	169996875	169997083	GENE_ID=LRP2;Pool=2	208
LRP2_1125.118435	chr2	169999119	169999347	GENE_ID=LRP2;Pool=1	228
LRP2_1126.110421	chr2	170002057	170002277	GENE_ID=LRP2;Pool=2	220
LRP2_1126.22920	chr2	170002266	170002469	GENE_ID=LRP2;Pool=1	203
LRP2_1127.6368	chr2	170003060	170003265	GENE_ID=LRP2;Pool=2	205
LRP2_1127.10752	chr2	170003264	170003338	GENE_ID=LRP2;Pool=1	74
LRP2_1127.145809	chr2	170003327	170003537	GENE_ID=LRP2;Pool=2	210
LRP2_1128.142413	chr2	170007375	170007583	GENE_ID=LRP2;Pool=1	208
LRP2_1129.134928	chr2	170009278	170009497	GENE_ID=LRP2;Pool=2	219
LRP2_1130.106295	chr2	170010866	170011022	GENE_ID=LRP2;Pool=1	156
LRP2_1130.113862	chr2	170011011	170011176	GENE_ID=LRP2;Pool=2	165
LRP2_1131.190832	chr2	170012736	170012954	GENE_ID=LRP2;Pool=1	218
LRP2_1132.123613	chr2	170013841	170014059	GENE_ID=LRP2;Pool=2	218
LRP2_1133.84044	chr2	170018864	170019089	GENE_ID=LRP2;Pool=1	225
LRP2_1133.14258	chr2	170019078	170019152	GENE_ID=LRP2;Pool=2	74
LRP2_1134.76320	chr2	170022400	170022622	GENE_ID=LRP2;Pool=1	222
LRP2_1135.25654	chr2	170025000	170025221	GENE_ID=LRP2;Pool=2	221
LRP2_1136.126879	chr2	170026160	170026374	GENE_ID=LRP2;Pool=1	214
LRP2_1137.92570	chr2	170027011	170027228	GENE_ID=LRP2;Pool=2	217
LRP2_1138.38616	chr2	170028475	170028695	GENE_ID=LRP2;Pool=1	220
LRP2_1139.105366	chr2	170029554	170029774	GENE_ID=LRP2;Pool=2	220
LRP2_1140.222745	chr2	170030234	170030451	GENE_ID=LRP2;Pool=1	217
LRP2_1140.84796	chr2	170030440	170030590	GENE_ID=LRP2;Pool=2	150
LRP2_1140.35765	chr2	170030580	170030705	GENE_ID=LRP2;Pool=1	125
LRP2_1141.23197	chr2	170031681	170031901	GENE_ID=LRP2;Pool=2	220
LRP2_1141.169059	chr2	170031892	170031964	GENE_ID=LRP2;Pool=1	72
LRP2_1142.104018	chr2	170032813	170033016	GENE_ID=LRP2;Pool=2	203
LRP2_1142.3668	chr2	170032934	170033120	GENE_ID=LRP2;Pool=1	186
LRP2_1143.157966	chr2	170034186	170034364	GENE_ID=LRP2;Pool=2	178
LRP2_1143.51905	chr2	170034353	170034570	GENE_ID=LRP2;Pool=1	217
LRP2_1144.102505	chr2	170037815	170038014	GENE_ID=LRP2;Pool=2	199
LRP2_1144.65860	chr2	170038003	170038160	GENE_ID=LRP2;Pool=1	157
LRP2_1145.10054	chr2	170038503	170038704	GENE_ID=LRP2;Pool=2	201
LRP2_1145.120722	chr2	170038693	170038851	GENE_ID=LRP2;Pool=1	158
LRP2_1146.38649	chr2	170041897	170042092	GENE_ID=LRP2;Pool=2	195
LRP2_1146.301700	chr2	170042081	170042172	GENE_ID=LRP2;Pool=1	91
LRP2_1146.41249	chr2	170042161	170042373	GENE_ID=LRP2;Pool=2	212
LRP2_1146.322180	chr2	170042362	170042555	GENE_ID=LRP2;Pool=1	193
LRP2_1147.262620	chr2	170044420	170044643	GENE_ID=LRP2;Pool=2	223
LRP2_1147.148664	chr2	170044632	170044796	GENE_ID=LRP2;Pool=1	164
LRP2_1148.70147	chr2	170048315	170048401	GENE_ID=LRP2;Pool=2	86
LRP2_1148.74229	chr2	170048390	170048580	GENE_ID=LRP2;Pool=1	190
LRP2_1149.72541	chr2	170050213	170050431	GENE_ID=LRP2;Pool=2	218
LRP2_1150.144564	chr2	170053366	170053590	GENE_ID=LRP2;Pool=1	224
LRP2_1151.82297	chr2	170055242	170055461	GENE_ID=LRP2;Pool=2	219
LRP2_1152.151109	chr2	170058098	170058314	GENE_ID=LRP2;Pool=1	216
LRP2_1152.87016	chr2	170058311	170058460	GENE_ID=LRP2;Pool=2	149
LRP2_1153.142604	chr2	170059186	170059406	GENE_ID=LRP2;Pool=1	220
LRP2_1153.158872	chr2	170059382	170059537	GENE_ID=LRP2;Pool=2	155
LRP2_1154.168984	chr2	170060436	170060650	GENE_ID=LRP2;Pool=1	214
LRP2_1154.76255	chr2	170060639	170060819	GENE_ID=LRP2;Pool=2	180
LRP2_1155.103997	chr2	170061954	170062177	GENE_ID=LRP2;Pool=1	223
LRP2_1156.159093	chr2	170062330	170062545	GENE_ID=LRP2;Pool=2	215
LRP2_1156.53486	chr2	170062534	170062724	GENE_ID=LRP2;Pool=1	190
LRP2_1156.217744	chr2	170062678	170062883	GENE_ID=LRP2;Pool=2	205
LRP2_1157.26530	chr2	170062868	170063059	GENE_ID=LRP2;Pool=1	191
LRP2_1157.115347	chr2	170063050	170063269	GENE_ID=LRP2;Pool=2	219
LRP2_1157.491529	chr2	170063259	170063426	GENE_ID=LRP2;Pool=1	167
LRP2_1157.118530	chr2	170063415	170063571	GENE_ID=LRP2;Pool=2	156
LRP2_1157.464677	chr2	170063560	170063783	GENE_ID=LRP2;Pool=1	223
LRP2_1158.176530	chr2	170065883	170065991	GENE_ID=LRP2;Pool=2	108
LRP2_1158.78497	chr2	170065980	170066191	GENE_ID=LRP2;Pool=1	211
LRP2_1159.36995	chr2	170068356	170068533	GENE_ID=LRP2;Pool=2	177
LRP2_1159.98396	chr2	170068522	170068738	GENE_ID=LRP2;Pool=1	216
LRP2_1160.54391	chr2	170070085	170070208	GENE_ID=LRP2;Pool=2	123
LRP2_1160.152829	chr2	170070197	170070405	GENE_ID=LRP2;Pool=1	208
LRP2_1161.164168	chr2	170072658	170072827	GENE_ID=LRP2;Pool=2	169
LRP2_1161.187213	chr2	170072816	170072960	GENE_ID=LRP2;Pool=1	144
LRP2_1162.187705	chr2	170076908	170077123	GENE_ID=LRP2;Pool=2	215
LRP2_1163.170165	chr2	170081671	170081853	GENE_ID=LRP2;Pool=1	182
LRP2_1163.47682	chr2	170081842	170082048	GENE_ID=LRP2;Pool=2	206
LRP2_1164.111923	chr2	170082761	170082977	GENE_ID=LRP2;Pool=1	216
LRP2_1164.10469	chr2	170082966	170083118	GENE_ID=LRP2;Pool=2	152
LRP2_1165.116807	chr2	170088212	170088403	GENE_ID=LRP2;Pool=1	191
LRP2_1166.88671	chr2	170089849	170090048	GENE_ID=LRP2;Pool=2	199
LRP2_1166.103882	chr2	170090037	170090146	GENE_ID=LRP2;Pool=1	109
LRP2_1167.51308	chr2	170092250	170092473	GENE_ID=LRP2;Pool=2	223
LRP2_1167.67101	chr2	170092448	170092664	GENE_ID=LRP2;Pool=1	216
LRP2_1168.116562	chr2	170093541	170093736	GENE_ID=LRP2;Pool=2	195
LRP2_1168.32391	chr2	170093725	170093904	GENE_ID=LRP2;Pool=1	179
LRP2_1169.143671	chr2	170094430	170094648	GENE_ID=LRP2;Pool=2	218
LRP2_1169.176399	chr2	170094637	170094834	GENE_ID=LRP2;Pool=1	197
LRP2_1170.25242	chr2	170095940	170096159	GENE_ID=LRP2;Pool=2	219
LRP2_1170.160975	chr2	170096148	170096328	GENE_ID=LRP2;Pool=1	180
LRP2_1171.292781	chr2	170097367	170097567	GENE_ID=LRP2;Pool=2	200
LRP2_1171.214995	chr2	170097556	170097748	GENE_ID=LRP2;Pool=1	192
LRP2_1171.223260	chr2	170097737	170097895	GENE_ID=LRP2;Pool=2	158
LRP2_1172.116825	chr2	170099392	170099614	GENE_ID=LRP2;Pool=1	222
LRP2_1173.65593	chr2	170099878	170100075	GENE_ID=LRP2;Pool=2	197
LRP2_1174.78136	chr2	170101056	170101255	GENE_ID=LRP2;Pool=1	199
LRP2_1174.138238	chr2	170101244	170101455	GENE_ID=LRP2;Pool=2	211
LRP2_1175.131639	chr2	170103080	170103300	GENE_ID=LRP2;Pool=1	220
LRP2_1175.60208	chr2	170103292	170103515	GENE_ID=LRP2;Pool=2	223
LRP2_1176.136037	chr2	170103698	170103922	GENE_ID=LRP2;Pool=1	224
LRP2_1176.92029	chr2	170103911	170104105	GENE_ID=LRP2;Pool=2	194
LRP2_1177.36879	chr2	170112563	170112786	GENE_ID=LRP2;Pool=1	223
LRP2_1178.62909	chr2	170113581	170113801	GENE_ID=LRP2;Pool=2	220
LRP2_1179.107626	chr2	170115471	170115591	GENE_ID=LRP2;Pool=1	120
LRP2_1179.70725	chr2	170115580	170115776	GENE_ID=LRP2;Pool=2	196
LRP2_1180.95875	chr2	170127375	170127521	GENE_ID=LRP2;Pool=1	146
LRP2_1180.50273	chr2	170127510	170127640	GENE_ID=LRP2;Pool=2	130
LRP2_1181.211478	chr2	170129277	170129491	GENE_ID=LRP2;Pool=1	214
LRP2_1181.176173	chr2	170129480	170129641	GENE_ID=LRP2;Pool=2	161
LRP2_1182.39130	chr2	170131504	170131728	GENE_ID=LRP2;Pool=1	224
LRP2_1182.57942	chr2	170131717	170131930	GENE_ID=LRP2;Pool=2	213
LRP2_1183.28063	chr2	170134147	170134361	GENE_ID=LRP2;Pool=1	214
LRP2_1183.126181	chr2	170134350	170134551	GENE_ID=LRP2;Pool=2	201
LRP2_1184.12720	chr2	170135772	170135953	GENE_ID=LRP2;Pool=1	181
LRP2_1184.80074	chr2	170135942	170136129	GENE_ID=LRP2;Pool=2	187
LRP2_1185.17071	chr2	170136828	170137052	GENE_ID=LRP2;Pool=1	224
LRP2_1186.11628	chr2	170139345	170139548	GENE_ID=LRP2;Pool=2	203
LRP2_1187.174652	chr2	170145475	170145693	GENE_ID=LRP2;Pool=1	218
LRP2_1188.169978	chr2	170147345	170147544	GENE_ID=LRP2;Pool=2	199
LRP2_1189.151479	chr2	170148695	170148914	GENE_ID=LRP2;Pool=1	219
LRP2_1190.688	chr2	170150634	170150799	GENE_ID=LRP2;Pool=2	165
LRP2_96545_gap_1.1005177	chr2	170150987	170151204	GENE_ID=LRP2;Pool=1	217
LRP2_1192.62993	chr2	170163764	170163983	GENE_ID=LRP2;Pool=2	219
LRP2_1193.96394	chr2	170175191	170175414	GENE_ID=LRP2;Pool=1	223
LRP2_1194.130206	chr2	170177203	170177404	GENE_ID=LRP2;Pool=2	201
LRP2_1195.29621	chr2	170218625	170218847	GENE_ID=LRP2;Pool=1	222
LRP2_1195.29124	chr2	170218836	170218958	GENE_ID=LRP2;Pool=2	122
CERKL_1196.22795	chr2	182402861	182403032	GENE_ID=CERKL;Pool=1	171
CERKL_1197.34683	chr2	182403779	182403851	GENE_ID=CERKL;Pool=2	72
CERKL_1197.29539	chr2	182403840	182404018	GENE_ID=CERKL;Pool=1	178
CERKL_1198.36419	chr2	182409265	182409462	GENE_ID=CERKL;Pool=2	197
CERKL_1198.11343	chr2	182409461	182409629	GENE_ID=CERKL;Pool=1	168
CERKL_1199.20522	chr2	182412290	182412513	GENE_ID=CERKL;Pool=2	223
CERKL_1200.49608	chr2	182412512	182412734	GENE_ID=CERKL;Pool=1	222
CERKL_1201.9558	chr2	182413208	182413395	GENE_ID=CERKL;Pool=2	187
CERKL_1201.77229	chr2	182413287	182413457	GENE_ID=CERKL;Pool=1	170
CERKL_1202.103545	chr2	182413446	182413614	GENE_ID=CERKL;Pool=2	168
CERKL_1203.60829	chr2	182414270	182414458	GENE_ID=CERKL;Pool=1	188
CERKL_1204.92048	chr2	182423246	182423462	GENE_ID=CERKL;Pool=2	216
CERKL_1205.19881	chr2	182430119	182430337	GENE_ID=CERKL;Pool=1	218
CERKL_1206.27523	chr2	182430680	182430897	GENE_ID=CERKL;Pool=2	217
CERKL_1207.35284	chr2	182438361	182438519	GENE_ID=CERKL;Pool=1	158
CERKL_1207.65929	chr2	182438508	182438665	GENE_ID=CERKL;Pool=2	157
CERKL_1208.51386	chr2	182468537	182468700	GENE_ID=CERKL;Pool=1	163
CERKL_1208.123997	chr2	182468689	182468876	GENE_ID=CERKL;Pool=2	187
CERKL_1209.48306	chr2	182521367	182521591	GENE_ID=CERKL;Pool=1	224
CERKL_1209.10003	chr2	182521577	182521774	GENE_ID=CERKL;Pool=2	197
INPP1_1210.52033	chr2	191224744	191224950	GENE_ID=INPP1;Pool=1	206
INPP1_1210.71595	chr2	191224939	191225059	GENE_ID=INPP1;Pool=2	120
INPP1_1211.62596	chr2	191227313	191227495	GENE_ID=INPP1;Pool=1	182
INPP1_1212.64905	chr2	191231387	191231563	GENE_ID=INPP1;Pool=2	176
INPP1_1212.144419	chr2	191231552	191231757	GENE_ID=INPP1;Pool=1	205
INPP1_1213.35217	chr2	191233712	191233893	GENE_ID=INPP1;Pool=2	181
INPP1_1213.116995	chr2	191233882	191234027	GENE_ID=INPP1;Pool=1	145
INPP1_1214.150318	chr2	191235518	191235733	GENE_ID=INPP1;Pool=2	215
INPP1_1214.138883	chr2	191235722	191235797	GENE_ID=INPP1;Pool=1	75
INPP1_1214.313683	chr2	191235786	191235978	GENE_ID=INPP1;Pool=2	192
INPP1_1214.179651	chr2	191235968	191236148	GENE_ID=INPP1;Pool=1	180
AOX1_1215.12554	chr2	201450779	201450969	GENE_ID=AOX1;Pool=2	190
AOX1_1216.89092	chr2	201457795	201458009	GENE_ID=AOX1;Pool=1	214
AOX1_1217.15980	chr2	201459931	201460075	GENE_ID=AOX1;Pool=2	144
AOX1_1217.48830	chr2	201460060	201460269	GENE_ID=AOX1;Pool=1	209
AOX1_1218.200617	chr2	201462040	201462262	GENE_ID=AOX1;Pool=2	222
AOX1_1219.54131	chr2	201464249	201464464	GENE_ID=AOX1;Pool=1	215
[truncated: 8,011 more rows]
