# Supplementary material for: Identification of pharmacogenetic variants from large scale next generation sequencing data in the Saudi population
Source: PLoS One. 2022 Jan 28;17(1):e0263137. doi: 10.1371/journal.pone.0263137 (PMC8797234; doi:10.1371/journal.pone.0263137)
Supplement: S5 Table — (XLSX) [file pone.0263137.s005.xlsx]

## Sheet: Sheet1
Algorithm	Reference (PMID)	Deleterious threshold
SIFT	11337480	<0.05
PolyPhen-2	20354512	>0.447
MetaSVM	25552646	>0
CADD_phred	24487276	>15 for missense variants
